# Supplementary material for: Analysis of MicroRNA Expression Profiles in Weaned Pig Skeletal Muscle after Lipopolysaccharide Challenge
Source: Int J Mol Sci. 2015 Sep 16;16(9):22438–55. doi: 10.3390/ijms160922438 (PMC4613317; doi:10.3390/ijms160922438)
Supplement: Supplementary file 1 [file ijms-16-22438-s001.zip]

Archive with 3 entries (2 files):
- ijms-97359-Supplemental Information/
- ijms-97359-Supplemental Information/ijms-97359-Supplemental Tables S1-S3.xls
- ijms-97359-Supplemental Information/ijms-97359-Supplementary Information.pdf
