# Supplementary material for: Analysis of MicroRNA Expression Profiles in Weaned Pig Skeletal Muscle after Lipopolysaccharide Challenge
Source: Int J Mol Sci. 2015 Sep 16;16(9):22438–55. doi: 10.3390/ijms160922438 (PMC4613317; doi:10.3390/ijms160922438)
Supplement: Supplementary file 1 [file ijms-16-22438-s001.zip › ijms-97359-Supplemental Information/ijms-97359-Supplemental Tables S1-S3.xls]

## Sheet: Table S1
Supplemental Table S1. Profile of the known miRNAs identified in the six sRNA libraries.
miRNA_id	The LPS-Challenged Experimental Group			The Saline-Treated Control Group
	Read Counts in L1	Read Counts in L2	Read Counts in L3	Read Counts in L4	Read Counts in L5	Read Counts in L6
ssc-miR-10b	1115691	1515145	1093353	1022160	639441	1062134
ssc-miR-22-3p	350299	305410	309661	318890	516531	611074
ssc-miR-486	257120	224138	240221	203427	227837	300249
ssc-miR-26a	213917	227529	243786	184850	254346	297620
ssc-miR-27b-3p	163087	188160	166291	173917	205280	269863
ssc-miR-378	162404	124889	141217	169773	225835	223144
ssc-miR-126-5p	137038	158493	122073	88028	90483	209114
ssc-miR-191	130625	184694	151416	96091	97377	160849
ssc-miR-181a	83197	84487	90105	90732	136401	129744
ssc-miR-143-3p	53959	64581	72885	45057	49278	78225
ssc-let-7a	50668	54915	46529	62378	58434	77441
ssc-let-7f	40652	40064	35199	46207	46370	59316
ssc-miR-10a-5p	40453	56617	37116	32995	18803	43251
ssc-miR-30e-5p	38297	34575	37920	27753	42921	55677
ssc-miR-127	34746	42190	40400	38126	42316	55595
ssc-miR-133b	26074	23512	27056	23762	28428	36761
ssc-let-7g	24023	17421	13996	19429	20286	37522
ssc-miR-151-5p	23140	23230	23474	16252	20296	33843
ssc-miR-30d	21648	20171	25618	17556	27666	31494
ssc-miR-16	15883	20673	19785	14590	22871	23018
ssc-miR-30a-5p	15656	16590	19456	8853	14299	22631
ssc-miR-92a	14825	14356	13626	17832	20935	22408
ssc-miR-186	13520	16618	17475	12256	18710	18765
ssc-miR-30b-5p	12933	10995	11503	12706	18336	18108
ssc-miR-148a-3p	11150	14368	15283	14138	17654	17065
ssc-miR-126-3p	10724	11597	10355	10604	12414	16611
ssc-miR-125a	10151	12008	10474	11599	9847	13600
ssc-miR-133a-3p	8998	8995	10506	8476	14129	14378
ssc-miR-99b	7659	14498	10941	5608	4532	8276
ssc-miR-100	7493	12332	9789	5596	4542	8792
ssc-miR-199b-3p	7217	7934	9016	9042	11333	11781
ssc-miR-27a	6043	8019	8258	5840	8077	9440
ssc-miR-199a-3p	5981	6871	7528	7369	9267	9506
ssc-miR-21	5785	12902	14931	8476	17080	9199
ssc-miR-151-3p	5684	6201	5970	5705	7488	9010
ssc-miR-1468	5402	5121	3791	6068	5408	11270
ssc-miR-206	5255	3641	4439	4532	4449	7591
ssc-miR-125b	4987	6429	6379	5500	6171	8054
ssc-let-7e	4219	3441	2843	4152	3811	7573
ssc-miR-99a	4079	6760	5134	3693	3530	4278
ssc-miR-208b	3906	3164	1991	3151	1142	7445
ssc-let-7c	3803	4244	4021	5027	4834	5292
ssc-let-7d-5p	3708	3810	3385	4686	4543	5869
ssc-miR-128	3542	3847	4048	3582	6845	5066
ssc-miR-30e-3p	3428	2823	2618	2754	3771	5415
ssc-miR-145-5p	3290	3979	2584	4190	3393	4697
ssc-miR-181b	3068	3228	3839	3567	6124	4944
ssc-miR-23b	2922	3791	3005	3820	2571	4109
ssc-miR-378b-3p	2819	2095	2365	2854	4139	4510
ssc-miR-28-3p	2789	3178	2961	3126	4718	4498
ssc-miR-199a-5p	2712	3353	3880	2930	2935	3703
ssc-miR-30c-5p	2621	2379	2070	1955	1930	2968
ssc-miR-23a	2464	2822	2614	2316	1972	3618
ssc-miR-451	2398	1541	1804	1946	2041	2125
ssc-miR-133a-5p	2366	1763	2023	2553	3510	3688
ssc-miR-365-3p	2252	1577	2071	1580	1846	2923
ssc-miR-450b-5p	2160	2447	2482	1931	2948	3799
ssc-miR-98	2143	2003	2088	2338	2344	3007
ssc-miR-423-3p	2061	1667	1718	2651	3640	3797
ssc-miR-150	1927	2109	1862	3146	4098	3350
ssc-miR-149	1839	1655	1296	2216	2458	2037
ssc-miR-193a-3p	1737	2154	1637	2010	2794	3013
ssc-miR-532-5p	1684	1831	1930	2323	2882	2470
ssc-miR-103	1636	1774	1793	2224	2464	2996
ssc-miR-423-5p	1536	1425	1518	1708	2505	2788
ssc-miR-136	1481	1375	1411	1578	1954	1962
ssc-miR-363	1399	1486	1326	1105	923	2191
ssc-miR-101	1363	1225	1288	1750	2302	2298
ssc-miR-181c	1281	1106	1296	1589	1564	1910
ssc-miR-340	1220	1063	1085	1243	1907	2072
ssc-miR-1	1209	1275	1480	959	1525	1567
ssc-miR-142-5p	1182	4054	5856	1526	4726	1749
ssc-miR-369	1174	1122	1035	1672	1658	1493
ssc-miR-320	1164	1219	1291	1226	1538	1746
ssc-miR-450c-5p	1159	1032	1171	918	1195	1930
ssc-miR-499-5p	1148	947	554	1140	373	1927
ssc-miR-342	1138	2094	1247	1500	995	1344
ssc-miR-30a-3p	1102	1086	920	1068	965	1711
ssc-miR-24-3p	1023	1081	1380	871	877	1492
ssc-miR-195	999	1106	962	737	699	1346
ssc-miR-130a	994	1241	1233	1136	1755	1700
ssc-miR-7134-3p	993	1050	1339	1227	1933	1610
ssc-miR-374a-3p	962	839	970	1058	1334	1440
ssc-miR-28-5p	917	1042	1054	958	1400	1402
ssc-miR-361-5p	896	1063	1063	588	632	1243
ssc-miR-497	877	835	824	738	983	1569
ssc-miR-140-3p	857	1024	1094	1172	1344	1670
ssc-miR-15a	854	917	881	821	1406	1367
ssc-miR-574	837	961	1036	953	1014	1315
ssc-miR-19b	819	882	934	936	1013	1088
ssc-miR-29a	810	1022	1136	659	1245	1185
ssc-miR-196a	788	602	534	725	792	1104
ssc-miR-148b-3p	712	1106	795	322	378	624
ssc-miR-22-5p	708	619	727	640	915	1100
ssc-let-7d-3p	692	820	707	626	651	798
ssc-miR-204	653	788	763	602	586	560
ssc-miR-192	632	393	406	1646	451	779
ssc-miR-376a-5p	601	487	427	732	720	720
ssc-miR-885-5p	576	379	553	435	733	739
ssc-miR-4332	508	189	332	553	336	264
ssc-miR-199b-5p	503	594	664	555	794	779
ssc-miR-182	503	669	582	683	728	1131
ssc-miR-424-5p	498	601	582	542	692	787
ssc-miR-196b-5p	496	541	494	555	530	779
ssc-miR-148a-5p	485	505	646	463	835	635
ssc-miR-95	464	351	347	393	455	561
ssc-miR-374a-5p	450	564	748	263	418	656
ssc-miR-7142-3p	426	442	514	530	851	725
ssc-miR-450a	420	372	475	342	527	641
ssc-miR-323	405	401	344	472	618	499
ssc-miR-425-5p	390	488	565	332	726	468
ssc-miR-532-3p	359	339	339	408	506	466
ssc-miR-29c	343	450	416	443	542	644
ssc-miR-15b	329	415	386	340	388	441
ssc-miR-335	325	408	319	437	473	410
ssc-miR-107	319	345	353	439	510	570
ssc-miR-7134-5p	302	301	301	265	301	429
ssc-miR-362	290	319	293	287	281	389
ssc-miR-17-5p	276	292	322	216	292	464
ssc-miR-130b	267	290	268	215	347	465
ssc-miR-339-5p	247	259	277	263	317	325
ssc-miR-139-5p	244	277	263	240	273	441
ssc-miR-144	231	141	173	149	176	207
ssc-miR-338	223	506	377	378	547	577
ssc-miR-222	221	379	420	279	353	212
ssc-miR-331-3p	220	220	198	237	263	335
ssc-let-7i	199	254	293	230	362	331
ssc-miR-1306-5p	190	140	147	193	245	278
ssc-miR-493-5p	184	160	109	160	156	155
ssc-miR-676-3p	184	174	196	200	210	267
ssc-miR-92b-3p	180	457	623	531	714	304
ssc-miR-152	180	289	260	162	156	232
ssc-miR-744	170	150	156	137	214	253
ssc-miR-221-3p	153	316	345	383	381	178
ssc-miR-181d-5p	150	157	135	161	171	252
ssc-miR-1343	145	119	77	116	128	181
ssc-miR-339	141	161	184	156	255	236
ssc-miR-664-5p	135	127	98	162	164	198
ssc-miR-2320-5p	132	171	162	144	179	215
ssc-miR-874	129	211	234	111	194	140
ssc-miR-370	123	134	132	180	245	149
ssc-miR-145-3p	121	213	177	116	116	181
ssc-miR-432-5p	119	176	124	163	147	159
ssc-miR-421-3p	116	114	114	121	131	191
ssc-miR-500	114	164	140	68	85	117
ssc-miR-9841-3p	111	259	147	172	104	129
ssc-miR-221-5p	111	241	135	33	22	28
ssc-miR-4334-3p	110	101	109	114	182	159
ssc-miR-345-3p	108	122	80	57	70	135
ssc-miR-708-5p	100	134	119	110	115	133
ssc-miR-19a	97	121	147	131	143	124
ssc-miR-328	95	114	106	79	83	97
ssc-miR-214	94	78	104	82	111	114
ssc-miR-185	81	78	100	89	130	123
ssc-miR-18a	79	135	83	70	79	79
ssc-miR-758	78	97	99	79	119	140
ssc-miR-664-3p	72	83	67	63	58	108
ssc-miR-542-5p	67	74	74	73	94	103
ssc-miR-30c-3p	64	58	36	70	83	75
ssc-miR-1249	63	79	45	68	97	87
ssc-miR-1296-5p	63	45	24	31	42	56
ssc-miR-542-3p	61	59	195	46	58	95
ssc-miR-455-5p	59	84	80	74	110	132
ssc-miR-193a-5p	59	48	49	52	64	118
ssc-miR-32	59	72	95	57	101	70
ssc-miR-424-3p	57	45	57	72	143	89
ssc-miR-215	53	4	6	130	15	77
ssc-miR-17-3p	50	59	58	62	96	76
ssc-miR-20b	49	47	44	31	31	53
ssc-miR-296-3p	49	50	73	58	72	97
ssc-miR-628	47	46	49	37	60	95
ssc-miR-425-3p	47	52	61	67	51	74
ssc-miR-7	47	61	87	33	64	95
ssc-miR-1307	47	52	52	52	68	102
ssc-miR-503	43	61	66	39	55	60
ssc-miR-935	42	46	40	41	75	57
ssc-miR-190b	41	24	21	30	15	50
ssc-miR-20a	41	46	57	45	57	65
ssc-miR-24-1-5p	39	51	54	44	56	76
ssc-miR-183	38	30	29	12	16	25
ssc-miR-324	38	36	35	42	38	56
ssc-miR-361-3p	36	41	33	39	81	65
ssc-miR-374b-5p	35	41	69	31	47	57
ssc-miR-27b-5p	33	41	42	43	79	56
ssc-miR-7139-5p	33	22	35	44	69	44
ssc-miR-106a	32	26	37	19	24	55
ssc-miR-34a	31	75	52	30	56	63
ssc-miR-499-3p	30	44	19	32	7	58
ssc-miR-132	30	43	41	37	36	31
ssc-miR-504	29	23	18	45	50	34
ssc-miR-9860-5p	28	36	40	11	13	15
ssc-miR-210	28	36	42	50	56	34
ssc-miR-148b-5p	28	37	34	27	57	61
ssc-miR-708-3p	27	28	29	40	57	41
ssc-miR-24-2-5p	26	33	18	30	28	23
ssc-miR-493-3p	26	31	50	33	64	54
ssc-miR-455-3p	26	29	28	26	26	32
ssc-miR-155-5p	25	50	74	26	59	44
ssc-miR-2483	23	21	14	21	13	24
ssc-miR-505	22	29	25	23	26	28
ssc-miR-671-3p	22	30	26	26	57	36
ssc-miR-29b	21	29	48	27	46	22
ssc-miR-299	20	17	24	29	30	32
ssc-miR-374b-3p	20	11	26	16	17	35
ssc-miR-142-3p	20	82	92	39	110	38
ssc-miR-769-5p	20	17	21	15	23	26
ssc-miR-545-5p	18	12	13	13	22	20
ssc-miR-582	18	5	13	25	31	19
ssc-miR-296-5p	16	18	11	16	30	26
ssc-miR-31	15	13	12	8	13	19
ssc-miR-184	13	11	10	6	6	17
ssc-miR-129a-3p	13	6	5	4	10	9
ssc-miR-331-5p	13	25	9	16	17	14
ssc-miR-489	13	11	2	14	30	24
ssc-miR-9843-3p	12	11	10	4	18	18
ssc-miR-1285	12	9	11	18	16	10
ssc-miR-450c-3p	12	10	4	7	10	10
ssc-miR-382	12	8	7	18	6	11
ssc-miR-30c-1-3p	11	13	14	8	13	10
ssc-miR-30b-3p	11	10	5	8	18	16
ssc-miR-18b	10	19	12	7	6	20
ssc-miR-615	10	13	10	9	12	23
ssc-miR-885-3p	10	8	10	6	11	7
ssc-miR-652	9	9	11	10	16	11
ssc-miR-190a	9	4	9	6	10	9
ssc-miR-146a-5p	9	55	166	9	42	20
ssc-miR-143-5p	8	5	4	6	6	7
ssc-miR-671-5p	8	10	10	10	25	17
ssc-miR-218b	8	14	14	10	13	26
ssc-miR-129b	8	5	0	5	3	6
ssc-miR-10a-3p	8	11	12	8	14	19
ssc-miR-7138-5p	8	8	9	9	9	12
ssc-miR-138	7	8	9	5	11	11
ssc-miR-326	7	4	6	4	7	7
ssc-miR-339-3p	7	5	4	2	4	9
ssc-miR-6782-3p	6	9	1	5	11	29
ssc-miR-9-1	6	18	11	9	18	13
ssc-miR-769-3p	6	13	8	11	9	17
ssc-miR-218	6	11	10	8	9	7
ssc-miR-381	5	7	12	2	8	7
ssc-miR-34c	5	5	9	5	8	1
ssc-miR-7144-5p	5	3	6	4	4	5
ssc-miR-139-3p	4	4	2	5	6	8
ssc-miR-4331	4	0	9	4	2	6
ssc-miR-216	4	3	1	2	1	5
ssc-miR-1306-3p	4	4	6	2	3	5
ssc-miR-545-3p	4	7	8	5	9	12
ssc-miR-9-2	4	11	13	10	13	10
ssc-miR-129a-5p	4	5	6	11	7	7
ssc-miR-194b-5p	3	0	1	4	0	2
ssc-miR-194a	3	2	5	5	3	2
ssc-miR-345-5p	3	5	3	4	3	10
ssc-miR-1839-5p	3	0	0	1	2	0
ssc-miR-205	3	10	7	2	6	11
ssc-miR-7135-3p	3	4	3	3	4	6
ssc-miR-551a	3	4	1	1	3	6
ssc-miR-212	3	16	5	11	3	5
ssc-miR-9851-3p	2	2	1	0	0	1
ssc-miR-187	2	2	1	0	2	0
ssc-miR-376a-3p	2	1	5	1	1	5
ssc-miR-218-5p	2	2	11	4	18	9
ssc-miR-202-5p	2	3	4	1	3	6
ssc-miR-429	2	0	2	10	8	4
ssc-miR-491	2	3	5	4	4	4
ssc-miR-421-5p	1	1	0	1	0	0
ssc-miR-194b-3p	1	0	0	0	0	1
ssc-miR-2320-3p	1	2	1	1	6	5
ssc-miR-1277	1	8	3	2	3	2
ssc-miR-9858-5p	1	0	1	1	1	1
ssc-miR-7138-3p	1	0	0	0	0	0
ssc-miR-122	1	4	2	1	3	1
ssc-miR-196b-3p	1	1	0	0	3	2
ssc-miR-9	1	4	6	3	8	2
ssc-miR-7137-3p	1	2	4	5	7	8
ssc-miR-376c	1	2	1	1	5	4
ssc-miR-146b	1	1	3	0	1	1
ssc-miR-9842-5p	1	0	0	0	0	0
ssc-miR-3613	1	0	0	0	0	0
ssc-miR-7857-3p	1	0	1	2	2	0
ssc-miR-490-3p	1	3	3	1	1	4
ssc-miR-450b-3p	1	1	3	0	0	2
ssc-miR-7143-5p	1	2	0	0	1	0
ssc-miR-490	0	1	2	2	1	3
ssc-miR-490-5p	0	0	0	1	0	0
ssc-miR-452	0	0	0	3	1	1
ssc-miR-96-5p	0	3	2	2	1	4
ssc-miR-7135-5p	0	0	0	1	1	0
ssc-miR-7136-5p	0	2	2	4	0	0
ssc-miR-365-5p	0	0	1	0	2	2
ssc-miR-7143-3p	0	1	0	1	0	2
ssc-miR-7136-3p	0	0	0	0	0	1
ssc-miR-487b	0	1	2	2	3	0
ssc-miR-135	0	0	0	2	0	0
ssc-miR-383	0	0	1	1	0	0
ssc-miR-7139-3p	0	3	0	6	2	4
ssc-miR-325	0	0	0	1	0	0
ssc-miR-9810-3p	0	1	0	2	1	0
ssc-miR-224	0	0	0	1	0	0
ssc-miR-219a	0	1	2	1	0	1
ssc-miR-2366	0	0	1	0	0	0
ssc-miR-676-5p	0	0	0	0	0	1
ssc-miR-9785-5p	0	2	0	0	0	0
ssc-miR-371-5p	0	0	0	1	0	1
ssc-miR-92b-5p	0	1	0	0	0	0

## Sheet: Table S2
Supplemental Table S2. Novel miRNAs predicted by miRDeep2.
Novel miRNA Id 1	Example miRBase miRNA with the Same Seed	MiRDeep2 Score 2	Probability 3	Total 4	Mature 5	Star 6	Consensus Mature Sequence	Consensus Star Sequence
X_24108	hsa-miR-660-5p	8000	0.96 ± 0.02	15880	15873	7	uacccauugcauaucggaguug	accuccuaugugcaugguuuac
13_5689	hsa-miR-26a-5p	2600	0.96 ± 0.02	5263	5256	7	uucaaguaacccaggauaggcu	ccuauucuugguuacuugcacg
X_24105	hsa-miR-500a-3p	1900	0.96 ± 0.02	3789	1899	1890	gugcaccugggcaaggauucuga	uaauccuugcuaccugggugaga
X_24098	hsa-miR-188-5p	1600	0.96 ± 0.02	3290	3211	79	caucccuugcaugguggagggu	cucccacgugcaggguuugca
3_13965	hsa-miR-590-3p	590	0.96 ± 0.02	1153	1102	51	uaauuuuauguauaagcuagu	gagcuuauucauaaaaguacag
14_6913	－	390	0.96 ± 0.02	777	523	254	gauccugaguaaggcugggaacu	uccccagcuuucucagauccc
X_24384	－	230	0.96 ± 0.02	460	457	3	aaccagacucugagagcaggac	ucguugcccucucugucuuggucu
7_21258	hsa-miR-208a-3p	130	0.96 ± 0.02	262	205	57	auaagacgagcaaaaagcuugu	gagcuuuuggcccggguuauac
5_17689	－	120	0.96 ± 0.02	239	236	3	acuucccguguggcucaca	acugcgccacgacgggaacu
9_23518	－	94	0.96 ± 0.02	185	175	10	cacuggaguuuuguuucaacauu	uguugaaacacucuguugaac
15_9697	－	67	0.96 ± 0.02	132	129	3	ugccugaauucugaaaaguaagc	uuacuuugaagauuacucaggg
13_5979	－	62	0.96 ± 0.02	121	109	12	gugguuguggcauagaccucag	agggucuaggucgcagauacag
7_20342	－	50	0.96 ± 0.02	99	97	2	ucugguucugugacccugccu	uaagagcaucugaaccagggguuc
7_21331	－	44	0.96 ± 0.02	83	31	52	ugaugccuggcauuuugugugu	cacaaaaugccaggcaucagggc
7_20535	－	44	0.96 ± 0.02	83	31	52	ugaugccuggcauuuugugugu	cacaaaaugccaggcaucagggc
1_672	hsa-miR-3591-5p	41	0.96 ± 0.02	74	73	1	uuuagugugauaauggcguuug	aacaccauugucacacuccac
13_5195	hsa-miR-551a	38	0.96 ± 0.02	66	64	2	gcgacccauacuugguuucaga	gaaaucaagcgugggugagacc
11_3091	－	36	0.96 ± 0.02	69	61	8	cugaauggaauugucucagccu	cugagacaauuccauucagugu
11_3394	－	36	0.96 ± 0.02	69	61	8	cugaauggaauugucucagccu	cugagacaauuccauucagugu
11_3284	－	32	0.96 ± 0.02	62	52	10	ugacucacucuguugugcagc	ugcacaacagagcgagccagcu
17_10952	hsa-miR-370-5p	31	0.96 ± 0.02	53	52	1	caggucacccccuucuccucagc	cuggggagggagggugagccggguc
17_11104	－	29	0.96 ± 0.02	56	54	2	ucccugcucccuccucugaaa	gcagaggcaggagagcgguggcuc
14_7095	hsa-miR-6715a-3p	28	0.96 ± 0.02	47	28	19	ccaaaccaguugugccuguaga	acaggcacggcugguuugagc
7_20411	－	27	0.96 ± 0.02	50	49	1	caaaacagagaaucaagacuga	agucuugauucucuguuuuguugg
6_19267	hsa-miR-484	23	0.96 ± 0.02	37	35	2	ucaggcucaaggacacagcgaccu	acugcugugcuuucugccugca
1_1858	－	21	0.96 ± 0.02	39	12	27	caccccagacccaauggcaaga	cugccguugggucuggggugugu
2_12057	－	17	0.96 ± 0.02	36	35	1	uccacuguagcugacagccuaca	agggcugcaccugcagugaa
16_10255	hsa-miR-34a-5p	17	0.96 ± 0.02	25	23	2	uggcaguguauuguuagcuggu	ucagcuaacaugcaacugcug
X_24220	－	16	0.96 ± 0.02	31	20	11	agggaaccuggaaaagcugaag	ucagcaauucuugguucucauu
3_14396	hsa-miR-216b-5p	15	0.96 ± 0.02	22	17	5	aaaucucugcaggcaaauguga	cacacuuaccuguagagauucu
2_13180	－	14	0.96 ± 0.02	27	23	4	ugugucugugacaucugcuggca	caguguaggucauagacucagc
14_7352	hsa-miR-4421	13	0.96 ± 0.02	18	15	3	cccugucucacugucuccuucc	agggagacggcagacaagagcg
2_12704	－	13	0.96 ± 0.02	26	17	9	uuugcaccuccgagaguggaau	guccuagucugggugcaaacaguu
6_19497	hsa-miR-4722-3p	13	0.96 ± 0.02	17	14	3	gccugccagcaacucaggcugu	cagccugucucuuggcugccaug
17_10768	－	12	0.96 ± 0.02	23	14	9	ugccacagcagugacaaugcca	uauggucacugcugugacacgggu
3_14467	－	12	0.96 ± 0.02	22	19	3	gcaccuuuauucuucuaacug	aguuagaagaauaaagaugcu
4_15987	－	12	0.96 ± 0.02	22	13	9	uggggcauccacuggccaccuc	ccagccgguguucaugccccauagg
18_11586	－	10	0.96 ± 0.02	18	11	7	gguucucaccucgcuggugucc	aggccagcgaguagagaagcccu
18_11588	－	10	0.96 ± 0.02	18	11	7	gguucucaccucgcuggugucc	aggccagcgaguagagaagcccu
X_24181	hsa-miR-384	10	0.96 ± 0.02	15	12	3	auuccuagaaauuguucacaau	uguaaacaauuccuagguaaugu
9_22604	－	10	0.96 ± 0.02	23	21	2	uagcacuuguguuuguuuuugu	aaagacuuagauacaagugcaaa
15_8420	－	9.7	0.96 ± 0.02	16	9	7	gaggcggccccggcccgguauc	accggcccggggcugccucca
12_4135	hsa-miR-3065-5p	9.3	0.96 ± 0.02	9	8	1	ucaacaaaaucacugaugcuggag	ucagcaccaggauauuguugggga
9_23329	hsa-miR-34a-5p	8.7	0.96 ± 0.02	9	5	4	aggcaguguaauuagcugauugu	aaucacuaauuccacugccauca
2_11945	－	7.9	0.96 ± 0.02	13	11	2	cauucucugguggccuagcagg	ugccgggccaccagagaacuugu
3_14020	hsa-miR-4755-5p	7.9	0.96 ± 0.02	7	5	2	auucccuucugggccucaggau	gccgggacucagagcggacaga
16_10052	－	7	0.96 ± 0.02	11	9	2	ucugccuguaggaaugcuguagg	cacagcauuccugaaggcagaug
9_23660	hsa-miR-488-3p	6.8	0.96 ± 0.02	7	6	1	uugaaaggcuauuucuugguca	cccagauaauggcacucucaaac
3_15402	－	6.7	0.96 ± 0.02	11	3	8	cucugcccccuuugucacauggg	augggucugacggagcagccgc
5_17734	hsa-miR-200b-3p	6.1	0.96 ± 0.02	30	30	0	uaauacugccggguaaugaugga	cgucuuacccagcaguguuugg
2_12824	hsa-miR-4313	6	0.96 ± 0.02	16	16	0	cgcccccucccugucccgcagg	cgcggggcugggggggagccgc
13_5595	hsa-miR-4707-5p	6	0.96 ± 0.02	26	26	0	gccccggccgggcccgcc	agggcccggccggggccu
2_11825	hsa-miR-6730-3p	5.9	0.95 ± 0.02	13	13	0	ucugacacccccccacccacagg	gguggggggugggggugcggggu
1_188	hsa-miR-6851-3p	5.9	0.95 ± 0.02	18	18	0	aggcccuuacauagucagacu	ucugacuauguaggggccuaa
4_16129	hsa-miR-6747-5p	5.8	0.95 ± 0.02	29	29	0	cgggguguggggagggcc	ccccgauuccucggccccgcg
2_13808	hsa-miR-646	5.8	0.95 ± 0.02	28	28	0	cagcagcucucgcgcccgccccagc	uggggcggggggagcggcaggg
2_12729	hsa-miR-3194-3p	5.7	0.95 ± 0.02	14	14	0	ugcucugcagugccccaccuugc	aagguggggugcuccagaggcgcu
15_8369	hsa-miR-375	5.7	0.95 ± 0.02	89	89	0	uuuguucguucggcucgcguga	gcgacgagccccucgcacaaacc
9_22691	－	5.7	0.95 ± 0.02	10	6	3	acuuaugccgcaggugcggcc	uguggcuguggcauagacu
17_11092	hsa-miR-6736-3p	5.7	0.95 ± 0.02	20	9	11	gcagcucccagggagaugccgcc	cgucucucugcuagggguucu
7_20419	hsa-miR-1281	5.7	0.95 ± 0.02	50	50	0	ccgccuccucucgccgcc	cggcggccgggggcgccg
X_24755	hsa-miR-509-5p	5.6	0.95 ± 0.02	3	2	1	uacugcagagaguggcaaucaug	ugauugacaccucuguuagugga
5_17732	hsa-miR-141-3p	5.6	0.95 ± 0.02	363	354	9	uaacacugucugguaaagaug	caucuuccagcacaguguugga
14_7436	hsa-miR-130a-3p	5.6	0.95 ± 0.02	1322	1321	1	cagugcaaugauauugucaaagc	gcucugacgagguugcacuacu
14_7043	hsa-miR-4750-3p	5.6	0.95 ± 0.02	230	230	0	ucugacccuggccccugacc	acggaggucagggcaagggg
8_21547	－	5.6	0.95 ± 0.02	9	4	5	acacgagcguguccugcaauc	guugcggggcacguagcgugugu
12_4185	hsa-miR-7153-3p	5.6	0.95 ± 0.02	44	44	0	uaccauggcacuggcagagccc	gcuuugccaacaccagggagc
13_5739	hsa-miR-1184	5.6	0.95 ± 0.02	14	14	0	ucugcagcccccacccaccagu	ugagaguggaagggcugggagu
4_15718	－	5.5	0.95 ± 0.02	9	5	4	caggcuguguccucucccugcu	agaggaggaaaacagagccagg
3_13851	hsa-miR-4727-5p	5.5	0.95 ± 0.02	11	11	0	cucugccacaccacccgccugc	aggcgggugcugggaggaggc
2_13454	hsa-miR-4287	5.5	0.95 ± 0.02	35	35	0	ucucccuuggaccucaaauugccu	gcaggggcuaagggagaga
6_18179	hsa-miR-6859-3p	5.5	0.95 ± 0.02	41	37	4	ugaccccccucuuccugcccaca	cuggggaggaaguggaggggcccc
6_18383	hsa-miR-200b-3p	5.5	0.95 ± 0.02	72	72	0	uaauacugccugguaaugaugac	caucuuacugggcagcauugga
2_12761	hsa-miR-6728-3p	5.4	0.95 ± 0.02	21	21	0	ucucugcucaccaccacagccc	gaggugguucugggcagaugcu
12_4410	hsa-miR-6756-5p	5.4	0.95 ± 0.02	13	13	0	ggggugggggucuggggg	cccaggcaaccagcugau
2_13786	hsa-miR-6728-3p	5.4	0.95 ± 0.02	21	21	0	ucucugcucaccaccacagccc	gaggugguucugggcagaugcu
2_13076	hsa-miR-670-3p	5.4	0.95 ± 0.02	40	40	0	uuuccucauauucauucaggagug	ucccugaguguauguggugaacc
6_18436	hsa-miR-6781-5p	5.4	0.95 ± 0.02	24	24	0	ggggccggggguggggcc	cccaggcccugggucagca
3_14986	hsa-miR-8057	5.4	0.95 ± 0.02	2743	2743	0	uuggcucugcgaggucggcuca	gguucugauguggcggugggcaacg
7_20710	hsa-miR-431-5p	5.4	0.95 ± 0.02	457	457	0	ugucuugcaggccgucaugca	cacugacgguaacguugcaggucguc
5_17715	hsa-miR-3925-3p	5.3	0.95 ± 0.02	17	17	0	ucuccagugagacagucucugg	agugacucacucccugguguacc
15_8748	hsa-miR-1199-5p	5.3	0.95 ± 0.02	6	4	2	acugagccacaacaggaacu	uccccugugguccaguggg
4_15423	hsa-miR-6511a-3p	5.3	0.95 ± 0.02	26	25	1	ccucaccacuuguccuucaccca	uccguggaggaagaugcugugaaag
4_16120	hsa-miR-6511a-3p	5.3	0.95 ± 0.02	26	25	1	ccucaccacuuguccuucaccca	uccguggaggaagaugcugugaaag
2_12261	hsa-miR-143-3p	5.2	0.95 ± 0.02	62	62	0	ugagaugagagcccuuggccacu	ggguccagggcuucccaucccagc
16_9971	hsa-miR-4764-3p	5.1	0.95 ± 0.02	14	14	0	cuaacucccguguacugcacu	ugugguacagggaguaaaggcc
5_16906	hsa-miR-4667-5p	5.1	0.95 ± 0.02	32	32	0	ccuggggaucuggcgacgagga	cuccccucgccucuuccccacccc
7_20470	hsa-miR-378a-3p	5.1	0.95 ± 0.02	13216	13216	0	acuggacuuggaaucagaaggu	guucugguucugccacuca
1_1634	hsa-miR-32-3p	5	0.95 ± 0.02	30	30	0	caauuuagguuaaugacugucu	gagguucauuauccugaauuaca
13_6301	hsa-miR-4652-3p	5	0.95 ± 0.02	16	16	0	auucuguuagaaaaaugcaaga	uuguguuuuucuaacgggaauac
8_21858	hsa-miR-302a-3p	5	0.95 ± 0.02	55	41	14	uaagugcuuccauguuuuagu	acuuaaacguggauguacuugcu
10_2424	hsa-miR-4292	5	0.95 ± 0.02	54	54	0	ucccugggcucugccuccc	gaggcugaagcuuauucccu
12_3853	hsa-miR-130a-3p	5	0.95 ± 0.02	652	629	23	uagugcaauauugcuuauagggu	acccuaucgauauugucucugc
9_23031	hsa-miR-3120-3p	4.9	0.90 ± 0.03	10	10	0	cacagcaaguguagacaggc	cugucugugccugcuguaca
2_11892	－	4.9	0.90 ± 0.03	7	5	2	aggccuuccugagcaugcgcag	gggcaagccugcggagguguggg
6_19094	hsa-miR-6516-5p	4.8	0.90 ± 0.03	13	13	0	uuugcagugugcugaaaccu	guuauggcaaacuggguuuc
1_217	hsa-miR-2113	4.8	0.90 ± 0.03	11	11	0	auuugugcuuggcucugucac	gacagguacagggacaaaucc
8_22022	hsa-miR-6750-5p	4.8	0.90 ± 0.03	13	13	0	gagggaacagggaagagc	ucuucccccuccug
3_14620	hsa-miR-4530	4.8	0.90 ± 0.03	10	10	0	uccagcagcgcagccucggcac	gcagagcucgggcuggagu
18_11316	hsa-miR-1299	4.8	0.90 ± 0.03	14	14	0	uucuggaagauguagucugga	cagcgcugcuucuuccacu
16_10257	hsa-miR-34a-5p	4.7	0.90 ± 0.03	31	31	0	aggcaguguauuguuagcuggcu	ccacgacuacccugccacu
1_325	hsa-miR-140-3p	4.7	0.90 ± 0.03	16	16	0	uaccacagggcagaaccacgu	aaggucccugcccugauggaaguc
3_15350	hsa-miR-4767	4.7	0.90 ± 0.03	10	10	0	cgcgggcguggagccgggc	ccgcucccgcccccgcc
8_21853	hsa-miR-302a-3p	4.6	0.90 ± 0.03	37	37	0	uaagugcuuccauguuuuagu	uuuaacaugggagugcuuucu
3_15292	－	4.5	0.90 ± 0.03	7	2	5	gauaugagaguguugguccuga	gaaccaucucucuuauauc
X_24109	hsa-miR-500a-3p	4.5	0.90 ± 0.03	2339	2339	0	augcaccugggcaaggauucagaa	cucuaauccuagcuauccggguccuagu
17_10686	hsa-miR-378a-3p	4.5	0.90 ± 0.03	679	679	0	acuggacuuggagucagg	ugauuccaguugugu
7_20135	hsa-miR-6778-3p	4.5	0.90 ± 0.03	8	7	1	cgccucccggguccggaccggca	gggucggagcccgggaggcggcc
14_7370	hsa-miR-515-5p	4.5	0.90 ± 0.03	11	11	0	uucuccaaggacacucugucucu	ugaggugugaccuugaacauuu
12_3854	hsa-miR-130a-3p	4.4	0.90 ± 0.03	629	629	0	uagugcaauauugcuuauagggu	acuaugggcaaguugcagauacu
6_19502	hsa-miR-378a-3p	4.1	0.90 ± 0.03	70	70	0	acuggacuuggagccagaaau	cuuugguucaaggcagugc
12_3851	hsa-miR-130a-3p	4.1	0.90 ± 0.03	5320	5312	8	cagugcaauaguauugucaaagc	gcucugacuuuauugcacuacu
5_17632	hsa-miR-4732-3p	4	0.90 ± 0.03	9	9	0	ucccugacuucuggcccccaga	agggggccacuagucacuggggaga
12_4704	hsa-miR-1254	4	0.90 ± 0.03	9	9	0	ugccuggacccugcugccuaga	caggcagcacucucaagucagg
1 A unique identification containing the chromosome and an arbitrary number;
2 The miRDeep2 score represents the log-odds probability of a sequence being genuine miRNA precursor versus the probability that it is a background hairpin, given the evidence from the data;
3 The estimated probability that a predicted novel miRNA with a score of this or higher is a true positive;
4 The sum of read counts that map to the predicted mature, loop and star miRNAs;
5 The number of reads that map to the predicted mature miRNA;
6 The number of reads that map to the predicted star miRNA.

## Sheet: Table S3
Supplemental Table S3. Expression of the all the detected miRNAs.
miRNA ID	LPS Gorup			Saline Gorup
	Read Counts in L1	Read Counts in L2	Read Counts in L3	Read Counts in L4	Read Counts in L5	Read Counts in L6	L1_TPM 1	L2_TPM 1	L3_TPM 1	L4_TPM 1	L5_TPM 1	L6_TPM 1	Log2 (FC) 2	p Value
12_3853_star	0	1	1	3	6	5	0	0.266193	0.304467	0.994867	1.89425	1.17677	-2.83287	0.0276416
2_12704_star	0	1	0	4	0	2	0	0.266193	0	1.32649	0	0.470709	-2.7552	0.237246
17_11089	0	0	1	3	0	4	0	0	0.304467	0.994867	0	0.941418	-2.66893	0.158032
GL896241.2_27078	1	0	0	2	3	1	0.303516	0	0	0.663245	0.947126	0.235354	-2.60434	0.238396
ssc-miR-429	2	0	2	10	8	4	0.607033	0	0.608934	3.31622	2.52567	0.941418	-2.47989	0.0120143
GL894231.1_27027_star	0	1	0	0	3	2	0	0.266193	0	0	0.947126	0.470709	-2.41314	0.360481
12_3703	0	2	1	1	5	8	0	0.532387	0.304467	0.331622	1.57854	1.88284	-2.18029	0.0665587
ssc-miR-7139-3p	0	3	0	6	2	4	0	0.79858	0	1.98973	0.631417	0.941418	-2.15741	0.123492
1_623	4	6	5	15	33	11	1.21407	1.59716	1.52233	4.97433	10.4184	2.5889	-2.0529	0.00514411
8_21858	0	1	0	0	2	2	0	0.266193	0	0	0.631417	0.470709	-2.04974	0.536626
8_22022	1	0	1	4	3	1	0.303516	0	0.304467	1.32649	0.947126	0.235354	-2.04499	0.238755
1_815	1	4	0	8	2	10	0.303516	1.06477	0	2.65298	0.631417	2.35354	-2.04279	0.0440456
2_11825	0	0	1	1	2	1	0	0	0.304467	0.331622	0.631417	0.235354	-1.97674	0.53511
ssc-miR-9810-3p	0	1	0	2	1	0	0	0.266193	0	0.663245	0.315709	0	-1.87876	0.78676
ssc-miR-365-5p	0	0	1	0	2	2	0	0	0.304467	0	0.631417	0.470709	-1.85593	0.536584
16_9971	0	2	0	3	2	1	0	0.532387	0	0.994867	0.631417	0.235354	-1.80603	0.47326
ssc-miR-215	53	4	6	130	15	77	16.0864	1.06477	1.8268	43.1109	4.73563	18.1223	-1.79746	0.000943143
7_20419_star	2	0	0	1	4	2	0.607033	0	0	0.331622	1.26283	0.470709	-1.76641	0.340665
GL893138.2_26038	29	18	19	112	45	55	8.80197	4.79148	5.78487	37.1417	14.2069	12.9445	-1.73022	0.00256124
GL895499.1_27250	0	1	0	0	2	1	0	0.266193	0	0	0.631417	0.235354	-1.70318	0.789232
1_217	1	0	0	0	0	4	0.303516	0	0	0	0	0.941418	-1.63306	0.537255
ssc-miR-7143-3p	0	1	0	1	0	2	0	0.266193	0	0.331622	0	0.470709	-1.59172	0.788599
ssc-miR-2320-3p	1	2	1	1	6	5	0.303516	0.532387	0.304467	0.331622	1.89425	1.17677	-1.57716	0.226229
3_14230	0	1	0	0	1	2	0	0.266193	0	0	0.315709	0.470709	-1.56282	0.789671
X_24108_star	1	0	0	0	2	1	0.303516	0	0	0	0.631417	0.235354	-1.51388	0.788983
6_19613_star	6	5	5	13	23	7	1.8211	1.33097	1.52233	4.31109	7.2613	1.64748	-1.49985	0.0648478
ssc-miR-7137-3p	1	2	4	5	7	8	0.303516	0.532387	1.21787	1.65811	2.20996	1.88284	-1.48551	0.128474
15_8681	0	0	2	3	0	3	0	0	0.608934	0.994867	0	0.706063	-1.48197	0.474089
13_5595	19	22	26	56	83	38	5.76681	5.85626	7.91614	18.5708	26.2038	8.94347	-1.45904	0.0187477
4_16582_star	3	1	5	5	12	8	0.910549	0.266193	1.52233	1.65811	3.7885	1.88284	-1.44124	0.105101
16_10139	1	1	0	3	1	1	0.303516	0.266193	0	0.994867	0.315709	0.235354	-1.44018	0.652026
9_23518	3	2	3	5	8	9	0.910549	0.532387	0.913401	1.65811	2.52567	2.11819	-1.41926	0.128156
12_4410	9	11	9	24	37	11	2.73165	2.92813	2.7402	7.95893	11.6812	2.5889	-1.40399	0.0624011
ssc-miR-6782-3p	6	9	1	5	11	29	1.8211	2.39574	0.304467	1.65811	3.47279	6.82528	-1.40295	0.0509987
GL894213.2_27006	1	0	0	1	0	2	0.303516	0	0	0.331622	0	0.470709	-1.40242	0.788356
ssc-miR-489	13	11	2	14	30	24	3.94571	2.92813	0.608934	4.64271	9.47126	5.64851	-1.40112	0.0501013
X_24686	0	0	1	1	0	2	0	0	0.304467	0.331622	0	0.470709	-1.39791	0.788558
10_2748	1	0	0	0	1	2	0.303516	0	0	0	0.315709	0.470709	-1.37352	0.789418
3_13928	3	3	1	4	7	7	0.910549	0.79858	0.304467	1.32649	2.20996	1.64748	-1.36427	0.199899
14_6519	5	4	2	9	6	14	1.51758	1.06477	0.608934	2.9846	1.89425	3.29496	-1.35687	0.106929
ssc-miR-376c	1	2	1	1	5	4	0.303516	0.532387	0.304467	0.331622	1.57854	0.941418	-1.32226	0.388121
ssc-miR-196b-3p	1	1	0	0	3	2	0.303516	0.266193	0	0	0.947126	0.470709	-1.31539	0.655961
6_18157	0	2	1	2	3	2	0	0.532387	0.304467	0.663245	0.947126	0.470709	-1.31428	0.565545
4_16129	31	13	26	82	43	40	9.40901	3.46051	7.91614	27.193	13.5755	9.41418	-1.2716	0.043324
12_4135_star	3	7	3	9	8	14	0.910549	1.86335	0.913401	2.9846	2.52567	3.29496	-1.25579	0.148225
5_17781	0	1	0	0	2	0	0	0.266193	0	0	0.631417	0	-1.24612	1
3_14033	0	1	0	0	2	0	0	0.266193	0	0	0.631417	0	-1.24612	1
7_21331	0	2	1	1	3	3	0	0.532387	0.304467	0.331622	0.947126	0.706063	-1.24595	0.567186
13_5739	0	2	0	0	1	4	0	0.532387	0	0	0.315709	0.941418	-1.23958	0.657197
13_4884	10	4	3	10	23	5	3.03516	1.06477	0.913401	3.31622	7.2613	1.17677	-1.22934	0.162971
13_4883	9	2	8	11	21	13	2.73165	0.532387	2.43574	3.64785	6.62988	3.05961	-1.22649	0.113265
JH118511.1_25891	14	31	26	17	119	19	4.24923	8.252	7.91614	5.63758	37.5693	4.47174	-1.22355	0.0813226
5_16933	22	16	7	37	48	12	6.67736	4.25909	2.13127	12.27	15.154	2.82425	-1.21085	0.110204
17_10952	2	0	1	2	3	2	0.607033	0	0.304467	0.663245	0.947126	0.470709	-1.19102	0.565015
10_2424	2	4	7	6	14	9	0.607033	1.06477	2.13127	1.98973	4.41992	2.11819	-1.16501	0.200774
4_16743	2	0	0	1	1	3	0.607033	0	0	0.331622	0.315709	0.706063	-1.15674	0.654986
2_11843	5	10	3	13	8	19	1.51758	2.66193	0.913401	4.31109	2.52567	4.47174	-1.15084	0.162347
6_18179_star	1	0	0	2	0	0	0.303516	0	0	0.663245	0	0	-1.12777	1
14_7095_star	0	3	0	1	0	6	0	0.79858	0	0.331622	0	1.41213	-1.12668	0.568704
12_3959	5	2	13	21	9	14	1.51758	0.532387	3.95807	6.96407	2.84138	3.29496	-1.12465	0.157064
7_21468	99	57	94	193	206	126	30.0481	15.173	28.6199	64.0031	65.036	29.6547	-1.10375	0.0323846
6_19502	6	6	5	12	9	16	1.8211	1.59716	1.52233	3.97947	2.84138	3.76567	-1.09947	0.185518
5_17734	3	6	2	7	10	5	0.910549	1.59716	0.608934	2.32136	3.15709	1.17677	-1.09449	0.344094
13_4933	1	0	0	1	1	0	0.303516	0	0	0.331622	0.315709	0	-1.09273	1
ssc-miR-7857-3p	1	0	1	2	2	0	0.303516	0	0.304467	0.663245	0.631417	0	-1.09047	0.883012
GL894213.2_27001_star	0	0	1	1	1	0	0	0	0.304467	0.331622	0.315709	0	-1.08822	1
3_14020	0	0	1	1	1	0	0	0	0.304467	0.331622	0.315709	0	-1.08822	1
X_24530	2	0	1	2	4	0	0.607033	0	0.304467	0.663245	1.26283	0	-1.07935	0.738226
3_13948	0	3	0	2	1	3	0	0.79858	0	0.663245	0.315709	0.706063	-1.07725	0.740167
18_11592	2	0	0	1	3	0	0.607033	0	0	0.331622	0.947126	0	-1.07489	0.883831
ssc-miR-582	18	5	13	25	31	19	5.46329	1.33097	3.95807	8.29056	9.78697	4.47174	-1.06843	0.151631
GL894231.1_27044	7	6	3	12	9	12	2.12461	1.59716	0.913401	3.97947	2.84138	2.82425	-1.05717	0.243138
ssc-miR-192	632	393	406	1646	451	779	191.822	104.614	123.614	545.85	142.385	183.341	-1.05307	0.0100085
1_1470_star	0	1	0	0	1	1	0	0.266193	0	0	0.315709	0.235354	-1.04974	1
3_14985_star	10	9	7	11	20	24	3.03516	2.39574	2.13127	3.64785	6.31417	5.64851	-1.04565	0.168172
ssc-miR-218-5p	2	2	11	4	18	9	0.607033	0.532387	3.34914	1.32649	5.68275	2.11819	-1.02396	0.253004
6_18179	3	3	3	3	7	8	0.910549	0.79858	0.913401	0.994867	2.20996	1.88284	-0.956044	0.393703
JH118527.1_25949	1	1	0	0	2	2	0.303516	0.266193	0	0	0.631417	0.470709	-0.95199	0.885951
ssc-miR-424-3p	57	45	57	72	143	89	17.3004	11.9787	17.3546	23.8768	45.1463	20.9465	-0.948065	0.11407
3_14653	37	12	21	54	51	26	11.2301	3.19432	6.39381	17.9076	16.1011	6.11922	-0.94676	0.19903
ssc-miR-490	0	1	2	2	1	3	0	0.266193	0.608934	0.663245	0.315709	0.706063	-0.945198	0.740077
X_24791	57	26	81	84	136	98	17.3004	6.92103	24.6618	27.8563	42.9364	23.0647	-0.941129	0.0998044
5_17419	1	0	2	1	3	2	0.303516	0	0.608934	0.331622	0.947126	0.470709	-0.93909	0.740497
ssc-miR-504	29	23	18	45	50	34	8.80197	6.12245	5.4804	14.923	15.7854	8.00205	-0.923814	0.21945
ssc-miR-139-3p	4	4	2	5	6	8	1.21407	1.06477	0.608934	1.65811	1.89425	1.88284	-0.912376	0.432934
12_3592	10	6	15	14	22	24	3.03516	1.59716	4.567	4.64271	6.94559	5.64851	-0.905892	0.23723
ssc-miR-671-5p	8	10	10	10	25	17	2.42813	2.66193	3.04467	3.31622	7.89271	4.00103	-0.90285	0.296205
10_2362	1	0	0	1	0	1	0.303516	0	0	0.331622	0	0.235354	-0.901516	1
1_188	0	4	1	1	4	4	0	1.06477	0.304467	0.331622	1.26283	0.941418	-0.889107	0.703922
ssc-miR-487b	0	1	2	2	3	0	0	0.266193	0.608934	0.663245	0.947126	0	-0.879828	0.948691
17_11084_star	3	2	0	3	3	3	0.910549	0.532387	0	0.994867	0.947126	0.706063	-0.875927	0.700761
ssc-miR-423-3p	2061	1667	1718	2651	3640	3797	625.547	443.744	523.074	879.131	1149.18	893.641	-0.87576	0.0179012
13_6301	0	3	2	3	5	0	0	0.79858	0.608934	0.994867	1.57854	0	-0.870532	0.858807
ssc-miR-150	1927	2109	1862	3146	4098	3350	584.876	561.402	566.917	1043.28	1293.77	788.438	-0.867395	0.0267489
6_19551	8	9	13	14	27	12	2.42813	2.39574	3.95807	4.64271	8.52413	2.82425	-0.864657	0.353094
1_1858	0	2	2	1	4	2	0	0.532387	0.608934	0.331622	1.26283	0.470709	-0.855553	0.807368
10_2502	26	24	40	84	37	35	7.89142	6.38864	12.1787	27.8563	11.6812	8.23741	-0.852508	0.267909
2_12704	0	4	1	5	1	2	0	1.06477	0.304467	1.65811	0.315709	0.470709	-0.836181	0.857688
1_1470	7	2	5	8	9	8	2.12461	0.532387	1.52233	2.65298	2.84138	1.88284	-0.819798	0.445417
ssc-miR-7139-5p	33	22	35	44	69	44	10.016	5.85626	10.6563	14.5914	21.7839	10.3556	-0.816825	0.269377
7_20535	2	1	0	1	3	1	0.607033	0.266193	0	0.331622	0.947126	0.235354	-0.794036	0.949711
GL893271.1_27326	5	4	1	7	4	6	1.51758	1.06477	0.304467	2.32136	1.26283	1.41213	-0.791383	0.591699
ssc-miR-129a-5p	4	5	6	11	7	7	1.21407	1.33097	1.8268	3.64785	2.20996	1.64748	-0.779669	0.536769
9_22520	648	423	484	630	1134	919	196.679	112.6	147.362	208.922	358.014	216.291	-0.778371	0.0798757
6_19267	4	3	3	3	9	5	1.21407	0.79858	0.913401	0.994867	2.84138	1.17677	-0.776726	0.594681
ssc-miR-361-3p	36	41	33	39	81	65	10.9266	10.9139	10.0474	12.9333	25.5724	15.298	-0.754695	0.307824
ssc-miR-708-3p	27	28	29	40	57	41	8.19494	7.45342	8.82954	13.2649	17.9954	9.64953	-0.740967	0.368197
17_11104	3	6	2	5	9	3	0.910549	1.59716	0.608934	1.65811	2.84138	0.706063	-0.740058	0.725306
5_17390	18	19	24	27	44	29	5.46329	5.05767	7.30721	8.9538	13.8912	6.82528	-0.734859	0.401551
11_3284_star	0	1	2	2	1	2	0	0.266193	0.608934	0.663245	0.315709	0.470709	-0.728152	0.9495
9_23031_star	0	1	2	2	1	2	0	0.266193	0.608934	0.663245	0.315709	0.470709	-0.728152	0.9495
1_672	8	11	3	10	14	11	2.42813	2.92813	0.913401	3.31622	4.41992	2.5889	-0.719689	0.557803
9_23153	6	4	1	6	5	7	1.8211	1.06477	0.304467	1.98973	1.57854	1.64748	-0.709167	0.631237
ssc-miR-101	1363	1225	1288	1750	2302	2298	413.693	326.087	392.153	580.339	726.761	540.845	-0.707133	0.102764
X_24098	313	329	315	410	595	549	95.0006	87.5776	95.9071	135.965	187.847	129.21	-0.701978	0.17227
GL894231.1_27056_star	25	22	15	38	31	29	7.58791	5.85626	4.567	12.6016	9.78697	6.82528	-0.697763	0.458593
12_3851_star	1	2	0	1	1	3	0.303516	0.532387	0	0.331622	0.315709	0.706063	-0.695175	0.950782
ssc-miR-30b-3p	11	10	5	8	18	16	3.33868	2.66193	1.52233	2.65298	5.68275	3.76567	-0.685804	0.513039
ssc-miR-296-5p	16	18	11	16	30	26	4.85626	4.79148	3.34914	5.30596	9.47126	6.11922	-0.685091	0.472756
GL894231.1_27056	22	24	16	33	30	35	6.67736	6.38864	4.87147	10.9435	9.47126	8.23741	-0.675669	0.461918
18_11248	2	0	1	2	1	2	0.607033	0	0.304467	0.663245	0.315709	0.470709	-0.669403	0.949073
9_22604	0	5	1	0	3	7	0	1.33097	0.304467	0	0.947126	1.64748	-0.665843	0.759689
11_3187	21	14	18	23	32	29	6.37384	3.72671	5.4804	7.62731	10.1027	6.82528	-0.656249	0.47269
ssc-miR-133a-5p	2366	1763	2023	2553	3510	3688	718.12	469.299	615.937	846.632	1108.14	867.987	-0.646421	0.133668
12_4457	2519	1928	2122	2578	3770	4095	764.558	513.221	646.079	854.922	1190.22	963.777	-0.645244	0.128525
7_20419	44	32	54	49	107	42	13.3547	8.51819	16.4412	16.2495	33.7808	9.88489	-0.645046	0.465077
ssc-miR-671-3p	22	30	26	26	57	36	6.67736	7.9858	7.91614	8.62218	17.9954	8.47276	-0.636073	0.513931
ssc-miR-378b-3p	2819	2095	2365	2854	4139	4510	855.612	557.675	720.064	946.45	1306.72	1061.45	-0.63572	0.134514
ssc-miR-27b-5p	33	41	42	43	79	56	10.016	10.9139	12.7876	14.2598	24.941	13.1799	-0.635531	0.464973
7_21194	1	0	0	0	0	2	0.303516	0	0	0	0	0.470709	-0.633061	1
8_21853	1	0	0	0	0	2	0.303516	0	0	0	0	0.470709	-0.633061	1
GL894231.1_27024_star	42	35	38	58	58	62	12.7477	9.31677	11.5697	19.2341	18.3111	14.592	-0.632383	0.444181
18_11596	2	2	1	2	2	4	0.607033	0.532387	0.304467	0.663245	0.631417	0.941418	-0.631014	0.860999
2_11946	0	0	1	0	0	2	0	0	0.304467	0	0	0.470709	-0.62855	1
14_6913	53	70	73	57	127	123	16.0864	18.6335	22.2261	18.9025	40.095	28.9486	-0.627025	0.373697
GL896425.1_27618_star	133	140	182	168	306	225	40.3677	37.2671	55.413	55.7125	96.6068	52.9548	-0.625608	0.327003
ssc-miR-423-5p	1536	1425	1518	1708	2505	2788	466.201	379.326	462.181	566.411	790.85	656.168	-0.622615	0.16704
ssc-miR-1468	5402	5121	3791	6068	5408	11270	1639.6	1363.18	1154.23	2012.28	1707.35	2652.44	-0.61622	0.113938
4_15705	3	2	3	4	5	3	0.910549	0.532387	0.913401	1.32649	1.57854	0.706063	-0.615891	0.841143
12_4022	0	3	1	2	1	3	0	0.79858	0.304467	0.663245	0.315709	0.706063	-0.611268	0.999349
ssc-miR-340	1220	1063	1085	1243	1907	2072	370.29	282.964	330.347	412.206	602.056	487.654	-0.610662	0.192048
ssc-miR-7142-3p	426	442	514	530	851	725	129.298	117.657	156.496	175.76	268.668	170.632	-0.608332	0.267443
ssc-miR-370	123	134	132	180	245	149	37.3325	35.6699	40.1896	59.692	77.3486	35.0678	-0.604545	0.425619
GL894231.1_27032_star	43	34	17	49	42	50	13.0512	9.05058	5.17594	16.2495	13.2598	11.7677	-0.597615	0.525527
12_4135	26	35	27	33	45	56	7.89142	9.31677	8.22061	10.9435	14.2069	13.1799	-0.592021	0.508266
13_5596	37	24	38	38	71	38	11.2301	6.38864	11.5697	12.6016	22.4153	8.94347	-0.590806	0.545116
GL894231.1_27027	29	44	27	44	46	59	8.80197	11.7125	8.22061	14.5914	14.5226	13.8859	-0.581519	0.538762
ssc-miR-107	319	345	353	439	510	570	96.8217	91.8367	107.477	145.582	161.011	134.152	-0.57369	0.329045
ssc-miR-299	20	17	24	29	30	32	6.07033	4.52529	7.30721	9.61705	9.47126	7.53134	-0.572305	0.574811
7_21206	4	2	1	3	2	6	1.21407	0.532387	0.304467	0.994867	0.631417	1.41213	-0.567047	0.801958
ssc-miR-1306-5p	190	140	147	193	245	278	57.6681	37.2671	44.7566	64.0031	77.3486	65.4285	-0.565851	0.373252
ssc-miR-194b-5p	3	0	1	4	0	2	0.910549	0	0.304467	1.32649	0	0.470709	-0.564774	0.99646
ssc-miR-369	1174	1122	1035	1672	1658	1493	356.328	298.669	315.123	554.472	523.445	351.384	-0.559075	0.339157
ssc-miR-345-5p	3	5	3	4	3	10	0.910549	1.33097	0.913401	1.32649	0.947126	2.35354	-0.552525	0.728625
ssc-miR-103	1636	1774	1793	2224	2464	2996	496.553	472.227	545.909	737.528	777.906	705.122	-0.551899	0.276692
ssc-miR-22-3p	350299	305410	309661	318890	516531	611074	106321	81298.1	94281.5	105751	163073	143819	-0.549706	0.260304
ssc-miR-30c-3p	64	58	36	70	83	75	19.425	15.4392	10.9608	23.2136	26.2038	17.6516	-0.549508	0.563821
14_7370	1	1	3	2	4	1	0.303516	0.266193	0.913401	0.663245	1.26283	0.235354	-0.543362	1
X_24108	1841	1756	1780	2239	2961	2561	558.774	467.436	541.951	742.502	934.813	602.743	-0.539998	0.333801
ssc-miR-664-5p	135	127	98	162	164	198	40.9747	33.8066	29.8378	53.7228	51.7762	46.6002	-0.539867	0.469203
ssc-miR-9858-5p	1	0	1	1	1	1	0.303516	0	0.304467	0.331622	0.315709	0.235354	-0.537868	1
ssc-miR-376a-5p	601	487	427	732	720	720	182.413	129.636	130.007	242.748	227.31	169.455	-0.532742	0.406377
ssc-miR-181b	3068	3228	3839	3567	6124	4944	931.188	859.272	1168.85	1182.9	1933.4	1163.59	-0.532313	0.316487
10_2874	4	0	2	2	4	3	1.21407	0	0.608934	0.663245	1.26283	0.706063	-0.529924	0.905708
GL894231.1_27046	47	53	49	56	80	79	14.2653	14.1083	14.9189	18.5708	25.2567	18.593	-0.527907	0.573977
4_15423	2	2	1	2	3	2	0.607033	0.532387	0.304467	0.663245	0.947126	0.470709	-0.527375	1
2_13180	6	2	1	3	6	4	1.8211	0.532387	0.304467	0.994867	1.89425	0.941418	-0.527232	0.878443
ssc-miR-148b-5p	28	37	34	27	57	61	8.49846	9.84916	10.3519	8.9538	17.9954	14.3566	-0.52532	0.582734
ssc-miR-378	162404	124889	141217	169773	225835	223144	49292.3	33244.6	42995.9	56300.5	71298	52517.9	-0.520866	0.319328
ssc-miR-193a-5p	59	48	49	52	64	118	17.9075	12.7773	14.9189	17.2444	20.2053	27.7718	-0.5162	0.486934
ssc-miR-149	1839	1655	1296	2216	2458	2037	558.166	440.55	394.589	734.875	776.012	479.417	-0.514477	0.42281
18_11588	2	0	0	0	2	1	0.607033	0	0	0	0.631417	0.235354	-0.513878	1
ssc-miR-1307	47	52	52	52	68	102	14.2653	13.8421	15.8323	17.2444	21.4682	24.0062	-0.513374	0.533563
ssc-miR-92a	14825	14356	13626	17832	20935	22408	4499.63	3821.47	4148.67	5913.49	6609.36	5273.82	-0.513173	0.320071
ssc-miR-532-5p	1684	1831	1930	2323	2882	2470	511.121	487.4	587.621	770.359	909.872	581.326	-0.511793	0.402815
GL896501.1_27264	1	0	1	0	2	1	0.303516	0	0.304467	0	0.631417	0.235354	-0.51162	1
ssc-miR-1285	12	9	11	18	16	10	3.6422	2.39574	3.34914	5.9692	5.05134	2.35354	-0.510693	0.790735
ssc-let-7e	4219	3441	2843	4152	3811	7573	1280.54	915.972	865.599	1376.9	1203.17	1782.34	-0.510598	0.254263
17_10486	0	0	2	0	2	1	0	0	0.608934	0	0.631417	0.235354	-0.509366	1
ssc-miR-182	503	669	582	683	728	1131	152.669	178.083	177.2	226.498	229.836	266.186	-0.508345	0.378761
14_6755	4	3	3	4	3	8	1.21407	0.79858	0.913401	1.32649	0.947126	1.88284	-0.5064	0.796803
ssc-miR-4334-3p	110	101	109	114	182	159	33.3868	26.8855	33.1869	37.8049	57.459	37.4214	-0.505599	0.543203
6_18330	2	4	6	0	12	5	0.607033	1.06477	1.8268	0	3.7885	1.17677	-0.505093	0.864518
ssc-miR-17-3p	50	59	58	62	96	76	15.1758	15.7054	17.6591	20.5606	30.308	17.8869	-0.502293	0.633731
ssc-miR-7134-3p	993	1050	1339	1227	1933	1610	301.392	279.503	407.681	406.901	610.265	378.921	-0.497964	0.424164
ssc-miR-193a-3p	1737	2154	1637	2010	2794	3013	527.208	573.381	498.412	666.561	882.09	709.123	-0.49773	0.39855
X_24109	8	13	18	8	20	30	2.42813	3.46051	5.4804	2.65298	6.31417	7.06063	-0.495463	0.628208
4_15469	13	13	15	15	28	13	3.94571	3.46051	4.567	4.97433	8.83984	3.05961	-0.494971	0.789919
2_12903	0	1	2	3	0	1	0	0.266193	0.608934	0.994867	0	0.235354	-0.491353	1
ssc-miR-323	405	401	344	472	618	499	122.924	106.744	104.737	156.526	195.108	117.442	-0.488227	0.535261
14_7684_star	2	1	3	4	0	5	0.607033	0.266193	0.913401	1.32649	0	1.17677	-0.486571	0.904971
ssc-miR-493-3p	26	31	50	33	64	54	7.89142	8.252	15.2233	10.9435	20.2053	12.7091	-0.483604	0.65684
ssc-miR-455-5p	59	84	80	74	110	132	17.9075	22.3602	24.3574	24.54	34.7279	31.0668	-0.483188	0.586223
GL894231.1_27021	53	67	61	73	101	73	16.0864	17.835	18.5725	24.2084	31.8866	17.1809	-0.481191	0.69235
ssc-miR-140-3p	857	1024	1094	1172	1344	1670	260.113	272.582	333.087	388.661	424.312	393.042	-0.478172	0.437442
ssc-miR-28-3p	2789	3178	2961	3126	4718	4498	846.507	845.963	901.527	1036.65	1489.51	1058.62	-0.466712	0.457842
ssc-miR-181a	83197	84487	90105	90732	136401	129744	25251.6	22489.9	27434	30088.8	43063	30535.8	-0.463908	0.440844
ssc-let-7d-5p	3708	3810	3385	4686	4543	5869	1125.44	1014.2	1030.62	1553.98	1434.26	1381.3	-0.462883	0.441745
7_21340	0	1	1	0	1	2	0	0.266193	0.304467	0	0.315709	0.470709	-0.462663	1
ssc-miR-30b-5p	12933	10995	11503	12706	18336	18108	3925.38	2926.8	3502.28	4213.59	5788.83	4261.8	-0.46215	0.419961
14_7043	13	15	9	16	14	21	3.94571	3.9929	2.7402	5.30596	4.41992	4.94244	-0.457952	0.779323
ssc-miR-374a-3p	962	839	970	1058	1334	1440	291.983	223.336	295.333	350.856	421.155	338.91	-0.454603	0.495288
9_23518_star	0	1	2	1	2	1	0	0.266193	0.608934	0.331622	0.631417	0.235354	-0.453537	1
ssc-miR-210	28	36	42	50	56	34	8.49846	9.58296	12.7876	16.5811	17.6797	8.00205	-0.45323	0.805328
ssc-miR-338	223	506	377	378	547	577	67.6841	134.694	114.784	125.353	172.693	135.8	-0.451961	0.602031
ssc-miR-1249	63	79	45	68	97	87	19.1215	21.0293	13.701	22.5503	30.6237	20.4758	-0.451688	0.726004
GL892871.2_26654_star	150	152	123	164	204	211	45.5274	40.4614	37.4494	54.3861	64.4046	49.6598	-0.448534	0.640201
ssc-miR-96-5p	0	3	2	2	1	4	0	0.79858	0.608934	0.663245	0.315709	0.941418	-0.448236	1
ssc-miR-181c	1281	1106	1296	1589	1564	1910	388.804	294.41	394.589	526.948	493.768	449.527	-0.447961	0.500548
3_14986	85	77	110	77	149	154	25.7989	20.4969	33.4914	25.5349	47.0406	36.2446	-0.447717	0.608594
ssc-miR-935	42	46	40	41	75	57	12.7477	12.2449	12.1787	13.5965	23.6781	13.4152	-0.44751	0.745402
15_9545	13	12	24	15	28	25	3.94571	3.19432	7.30721	4.97433	8.83984	5.88386	-0.447258	0.747276
ssc-miR-128	3542	3847	4048	3582	6845	5066	1075.05	1024.05	1232.48	1187.87	2161.03	1192.31	-0.446866	0.526451
ssc-miR-769-3p	6	13	8	11	9	17	1.8211	3.46051	2.43574	3.64785	2.84138	4.00103	-0.442872	0.820475
13_5797	1	0	2	3	0	1	0.303516	0	0.608934	0.994867	0	0.235354	-0.4311	1
7_20173	1	4	1	3	1	4	0.303516	1.06477	0.304467	0.994867	0.315709	0.941418	-0.428975	1
GL895236.1_27351	428	376	335	510	492	520	129.905	100.089	101.996	169.127	155.329	122.384	-0.428619	0.643725
ssc-miR-15a	854	917	881	821	1406	1367	259.203	244.099	268.235	272.262	443.886	321.73	-0.427828	0.572099
ssc-miR-29c	343	450	416	443	542	644	104.106	119.787	126.658	146.909	171.114	151.568	-0.421779	0.621761
ssc-let-7g	24023	17421	13996	19429	20286	37522	7291.37	4637.36	4261.32	6443.09	6404.46	8830.97	-0.421159	0.407512
ssc-miR-532-3p	359	339	339	408	506	466	108.962	90.2396	103.214	135.302	159.749	109.675	-0.420409	0.665648
ssc-miR-196a	788	602	534	725	792	1104	239.171	160.248	162.585	240.426	250.041	259.831	-0.416883	0.562665
X_24220_star	1	0	2	2	1	1	0.303516	0	0.608934	0.663245	0.315709	0.235354	-0.412316	1
7_20411	2	7	1	4	6	2	0.607033	1.86335	0.304467	1.32649	1.89425	0.470709	-0.411776	1
ssc-miR-545-3p	4	7	8	5	9	12	1.21407	1.86335	2.43574	1.65811	2.84138	2.82425	-0.409703	0.862672
12_4704	1	2	1	1	3	1	0.303516	0.532387	0.304467	0.331622	0.947126	0.235354	-0.408961	1
ssc-miR-199b-3p	7217	7934	9016	9042	11333	11781	2190.48	2111.98	2745.07	2998.53	3577.93	2772.71	-0.40772	0.581661
ssc-miR-339	141	161	184	156	255	236	42.7958	42.8571	56.0219	51.7331	80.5057	55.5437	-0.406478	0.707024
ssc-miR-382	12	8	7	18	6	11	3.6422	2.12955	2.13127	5.9692	1.89425	2.5889	-0.403353	0.925846
2_13790	2	0	0	1	0	2	0.607033	0	0	0.331622	0	0.470709	-0.402424	1
ssc-miR-130a	994	1241	1233	1136	1755	1700	301.695	330.346	375.408	376.723	554.069	400.103	-0.401689	0.648041
7_20710	439	382	369	492	539	528	133.244	101.686	112.348	163.158	170.167	124.267	-0.397972	0.713211
ssc-miR-185	81	78	100	89	130	123	24.5848	20.7631	30.4467	29.5144	41.0421	28.9486	-0.392675	0.763759
5_17689_star	7	1	3	4	5	6	2.12461	0.266193	0.913401	1.32649	1.57854	1.41213	-0.385778	0.940169
ssc-miR-30e-3p	3428	2823	2618	2754	3771	5415	1040.45	751.464	797.094	913.288	1190.54	1274.44	-0.383883	0.560466
GL894231.1_27030	198	172	166	186	281	228	60.0962	45.7853	50.5415	61.6817	88.7141	53.6608	-0.383517	0.782967
ssc-let-7f	40652	40064	35199	46207	46370	59316	12338.5	10664.8	10716.9	15323.3	14639.4	13960.3	-0.38136	0.641521
ssc-miR-218b	8	14	14	10	13	26	2.42813	3.72671	4.26254	3.31622	4.10421	6.11922	-0.378199	0.81438
ssc-let-7a	50668	54915	46529	62378	58434	77441	15378.6	14618	14166.5	20685.9	18448.1	18226.1	-0.377206	0.666167
ssc-miR-181d-5p	150	157	135	161	171	252	45.5274	41.7924	41.103	53.3912	53.9862	59.3093	-0.376237	0.734519
ssc-miR-331-3p	220	220	198	237	263	335	66.7736	58.5626	60.2845	78.5945	83.0314	78.8438	-0.373498	0.746288
14_6636	1	0	1	0	1	2	0.303516	0	0.304467	0	0.315709	0.470709	-0.371264	1
ssc-miR-628	47	46	49	37	60	95	14.2653	12.2449	14.9189	12.27	18.9425	22.3587	-0.370816	0.744307
ssc-miR-92b-3p	180	457	623	531	714	304	54.6329	121.65	189.683	176.091	225.416	71.5478	-0.370298	0.944689
ssc-miR-652	9	9	11	10	16	11	2.73165	2.39574	3.34914	3.31622	5.05134	2.5889	-0.370237	0.96107
12_3592_star	15	19	18	12	29	27	4.55274	5.05767	5.4804	3.97947	9.15555	6.35457	-0.369032	0.876898
ssc-miR-136	1481	1375	1411	1578	1954	1962	449.508	366.016	429.603	523.3	616.895	461.765	-0.363546	0.747872
ssc-miR-296-3p	49	50	73	58	72	97	14.8723	13.3097	22.2261	19.2341	22.731	22.8294	-0.362217	0.790229
ssc-miR-335	325	408	319	437	473	410	98.6428	108.607	97.1249	144.919	149.33	96.4953	-0.360377	0.873152
17_11086	273	193	200	186	352	329	82.8599	51.3753	60.8934	61.6817	111.129	77.4316	-0.358903	0.766797
ssc-miR-199a-3p	5981	6871	7528	7369	9267	9506	1815.33	1829.01	2292.03	2443.72	2925.67	2237.28	-0.357684	0.742161
ssc-miR-10a-3p	8	11	12	8	14	19	2.42813	2.92813	3.6536	2.65298	4.41992	4.47174	-0.357646	0.885419
6_18436	22	25	42	32	47	34	6.67736	6.65484	12.7876	10.6119	14.8383	8.00205	-0.35696	0.914824
ssc-miR-133a-3p	8998	8995	10506	8476	14129	14378	2731.04	2394.41	3198.73	2810.83	4460.65	3383.93	-0.356205	0.694269
ssc-miR-615	10	13	10	9	12	23	3.03516	3.46051	3.04467	2.9846	3.7885	5.41315	-0.353141	0.86397
1_1077	2	0	5	2	5	2	0.607033	0	1.52233	0.663245	1.57854	0.470709	-0.349196	1
ssc-miR-7135-3p	3	4	3	3	4	6	0.910549	1.06477	0.913401	0.994867	1.26283	1.41213	-0.34528	1
3_14985	128	92	126	100	170	180	38.8501	24.4898	38.3628	33.1622	53.6705	42.3638	-0.345209	0.797837
ssc-miR-545-5p	18	12	13	13	22	20	5.46329	3.19432	3.95807	4.31109	6.94559	4.70709	-0.339583	0.932433
ssc-let-7c	3803	4244	4021	5027	4834	5292	1154.27	1129.72	1224.26	1667.07	1526.14	1245.5	-0.339381	0.83729
ssc-miR-22-5p	708	619	727	640	915	1100	214.89	164.774	221.347	212.238	288.873	258.89	-0.338612	0.75689
1_624	14	6	12	10	20	10	4.24923	1.59716	3.6536	3.31622	6.31417	2.35354	-0.335104	0.997033
ssc-miR-421-3p	116	114	114	121	131	191	35.2079	30.346	34.7092	40.1263	41.3578	44.9527	-0.334625	0.826029
16_10052	0	1	2	0	2	2	0	0.266193	0.608934	0	0.631417	0.470709	-0.332725	1
17_10686	104	70	87	66	147	119	31.5657	18.6335	26.4886	21.8871	46.4092	28.0072	-0.328589	0.875906
ssc-miR-145-5p	3290	3979	2584	4190	3393	4697	998.569	1059.18	786.743	1389.5	1071.2	1105.46	-0.326198	0.87324
ssc-miR-497	877	835	824	738	983	1569	266.184	222.271	250.881	244.737	310.342	369.271	-0.322209	0.741618
ssc-miR-9	1	4	6	3	8	2	0.303516	1.06477	1.8268	0.994867	2.52567	0.470709	-0.320981	1
ssc-miR-542-5p	67	74	74	73	94	103	20.3356	19.6983	22.5306	24.2084	29.6766	24.2415	-0.32047	0.916027
JH118486.1_26263	0	1	0	1	0	0	0	0.266193	0	0.331622	0	0	-0.317066	1
7_20342	10	22	9	14	20	15	3.03516	5.85626	2.7402	4.64271	6.31417	3.53032	-0.316727	1
GL896302.1_25893	65	95	98	53	132	144	19.7286	25.2884	29.8378	17.576	41.6735	33.891	-0.315317	0.875874
ssc-miR-28-5p	917	1042	1054	958	1400	1402	278.324	277.374	320.908	317.694	441.992	329.967	-0.313868	0.888699
12_3851	711	667	696	691	819	1123	215.8	177.551	211.909	229.151	258.565	264.303	-0.313215	0.825586
ssc-miR-744	170	150	156	137	214	253	51.5978	39.929	47.4968	45.4323	67.5616	59.5447	-0.311589	0.864934
1_1159	6	1	1	3	4	3	1.8211	0.266193	0.304467	0.994867	1.26283	0.706063	-0.309359	1
ssc-miR-27b-3p	163087	188160	166291	173917	205280	269863	49499.6	50087	50630.1	57674.8	64808.7	63513.5	-0.308234	0.856455
ssc-miR-885-5p	576	379	553	435	733	739	174.825	100.887	168.37	144.256	231.414	173.927	-0.307545	0.848045
ssc-let-7i	199	254	293	230	362	331	60.3997	67.6131	89.2088	76.2731	114.287	77.9023	-0.30555	0.939364
ssc-miR-499-5p	1148	947	554	1140	373	1927	348.437	252.085	168.675	378.049	117.759	453.528	-0.303568	0.727679
GL894144.1_26960	58	54	53	50	83	70	17.6039	14.3744	16.1367	16.5811	26.2038	16.4748	-0.300561	0.979655
ssc-miR-324	38	36	35	42	38	56	11.5336	9.58296	10.6563	13.9281	11.9969	13.1799	-0.299552	0.951245
ssc-miR-151-3p	5684	6201	5970	5705	7488	9010	1725.19	1650.67	1817.67	1891.91	2364.03	2120.54	-0.296047	0.891113
ssc-miR-221-3p	153	316	345	383	381	178	46.438	84.1171	105.041	127.011	120.285	41.8931	-0.295698	0.847379
12_4173	1	12	1	6	4	6	0.303516	3.19432	0.304467	1.98973	1.26283	1.41213	-0.294909	1
ssc-miR-1343	145	119	77	116	128	181	44.0099	31.677	23.444	38.4682	40.4107	42.5992	-0.29329	0.926885
ssc-miR-98	2143	2003	2088	2338	2344	3007	650.435	533.185	635.727	775.333	740.021	707.711	-0.289129	0.927514
3_13965_star	13	8	2	6	15	6	3.94571	2.12955	0.608934	1.98973	4.73563	1.41213	-0.28383	1
ssc-miR-320	1164	1219	1291	1226	1538	1746	353.293	324.49	393.067	406.569	485.56	410.929	-0.283145	0.955032
GL894231.1_27038	12	5	6	9	10	9	3.6422	1.33097	1.8268	2.9846	3.15709	2.11819	-0.280593	1
ssc-miR-758	78	97	99	79	119	140	23.6743	25.8208	30.1422	26.1982	37.5693	32.9496	-0.280328	0.966631
ssc-miR-130b	267	290	268	215	347	465	81.0389	77.1961	81.5971	71.2988	109.551	109.44	-0.275468	0.922282
ssc-miR-676-3p	184	174	196	200	210	267	55.847	46.3177	59.6755	66.3245	66.2988	62.8396	-0.272325	0.982218
ssc-miR-9-2	4	11	13	10	13	10	1.21407	2.92813	3.95807	3.31622	4.10421	2.35354	-0.270977	1
ssc-miR-491	2	3	5	4	4	4	0.607033	0.79858	1.52233	1.32649	1.26283	0.941418	-0.270081	1
GL894231.1_27039	133	120	149	128	151	220	40.3677	31.9432	45.3656	42.4477	47.672	51.778	-0.270025	0.939168
ssc-miR-199b-5p	503	594	664	555	794	779	152.669	158.119	202.166	184.05	250.673	183.341	-0.268928	0.98182
ssc-miR-148a-3p	11150	14368	15283	14138	17654	17065	3384.21	3824.67	4653.17	4688.48	5573.52	4016.32	-0.267474	0.935148
ssc-miR-196b-5p	496	541	494	555	530	779	150.544	144.011	150.407	184.05	167.326	183.341	-0.265096	0.990911
ssc-miR-208b	3906	3164	1991	3151	1142	7445	1185.53	842.236	606.194	1044.94	360.539	1752.21	-0.261636	0.721044
ssc-miR-206	5255	3641	4439	4532	4449	7591	1594.98	969.21	1351.53	1502.91	1404.59	1786.58	-0.261565	0.894346
ssc-miR-24-1-5p	39	51	54	44	56	76	11.8371	13.5759	16.4412	14.5914	17.6797	17.8869	-0.261107	1
ssc-miR-450b-5p	2160	2447	2482	1931	2948	3799	655.595	651.375	755.687	640.363	930.709	894.112	-0.257191	0.972836
ssc-miR-126-3p	10724	11597	10355	10604	12414	16611	3254.91	3087.04	3152.76	3516.52	3919.21	3909.47	-0.256887	0.991745
ssc-miR-424-5p	498	601	582	542	692	787	151.151	159.982	177.2	179.739	218.47	185.224	-0.256703	0.961837
ssc-miR-95	464	351	347	393	455	561	140.832	93.4339	105.65	130.328	143.647	132.034	-0.256335	0.998968
ssc-miR-425-3p	47	52	61	67	51	74	14.2653	13.8421	18.5725	22.2187	16.1011	17.4162	-0.255813	0.988157
1_2102	20	18	33	18	46	19	6.07033	4.79148	10.0474	5.9692	14.5226	4.47174	-0.255683	0.942638
18_11531	6	7	5	5	4	14	1.8211	1.86335	1.52233	1.65811	1.26283	3.29496	-0.255572	1
GL894231.1_27015_star	1	1	1	1	0	3	0.303516	0.266193	0.304467	0.331622	0	0.706063	-0.247373	1
7_21194_star	0	1	0	0	1	0	0	0.266193	0	0	0.315709	0	-0.246119	1
13_5314	0	1	0	0	1	0	0	0.266193	0	0	0.315709	0	-0.246119	1
ssc-miR-7138-5p	8	8	9	9	9	12	2.42813	2.12955	2.7402	2.9846	2.84138	2.82425	-0.245261	1
ssc-miR-148a-5p	485	505	646	463	835	635	147.205	134.428	196.686	153.541	263.617	149.45	-0.244378	0.893858
ssc-miR-139-5p	244	277	263	240	273	441	74.058	73.7356	80.0748	79.5893	86.1884	103.791	-0.242455	1
17_10486_star	9	1	14	9	11	9	2.73165	0.266193	4.26254	2.9846	3.47279	2.11819	-0.240191	1
ssc-miR-551a	3	4	1	1	3	6	0.910549	1.06477	0.304467	0.331622	0.947126	1.41213	-0.239175	1
ssc-miR-9-1	6	18	11	9	18	13	1.8211	4.79148	3.34914	2.9846	5.68275	3.05961	-0.235363	0.927076
6_19613	6682	2007	5430	7999	5466	2477	2028.1	534.25	1653.26	2652.65	1725.66	582.973	-0.234975	0.705269
ssc-miR-30a-3p	1102	1086	920	1068	965	1711	334.475	289.086	280.11	354.173	304.659	402.692	-0.232267	0.966427
14_6913_star	31	35	20	23	33	47	9.40901	9.31677	6.08934	7.62731	10.4184	11.0617	-0.230165	0.989364
3_14797	16	5	9	14	8	14	4.85626	1.33097	2.7402	4.64271	2.52567	3.29496	-0.229027	1
ssc-miR-9843-3p	12	11	10	4	18	18	3.6422	2.92813	3.04467	1.32649	5.68275	4.23638	-0.226006	1
1_2162	1	1	1	0	1	3	0.303516	0.266193	0.304467	0	0.315709	0.706063	-0.225077	1
3_14735	3	5	4	1	8	5	0.910549	1.33097	1.21787	0.331622	2.52567	1.17677	-0.221719	1
5_17689	118	93	120	138	97	155	35.8149	24.756	36.536	45.7639	30.6237	36.4799	-0.216984	0.921523
ssc-miR-7136-5p	0	2	2	4	0	0	0	0.532387	0.608934	1.32649	0	0	-0.216909	1
ssc-miR-450a	420	372	475	342	527	641	127.477	99.0239	144.622	113.415	166.378	150.862	-0.214638	0.926102
GL896425.1_27618	1234	1735	1997	1453	2335	1916	374.539	461.846	608.02	481.847	737.18	450.939	-0.209343	0.760346
ssc-miR-339-5p	247	259	277	263	317	325	74.9685	68.9441	84.3373	87.2167	100.08	76.4902	-0.208756	0.831376
ssc-miR-450c-5p	1159	1032	1171	918	1195	1930	351.775	274.712	356.531	304.429	377.272	454.234	-0.208591	0.951774
ssc-miR-19b	819	882	934	936	1013	1088	248.58	234.783	284.372	310.398	319.813	256.066	-0.20715	0.792817
2_12057	4	2	4	2	5	5	1.21407	0.532387	1.21787	0.663245	1.57854	1.17677	-0.205688	1
ssc-miR-4332	508	189	332	553	336	264	154.186	50.3106	101.083	183.387	106.078	62.1336	-0.202381	0.735203
GL892871.2_26654	9905	10863	10348	10352	12485	12837	3006.33	2891.66	3150.62	3432.95	3941.62	3021.25	-0.200235	0.731731
ssc-miR-2320-5p	132	171	162	144	179	215	40.0642	45.5191	49.3236	47.7536	56.5118	50.6012	-0.199063	0.847492
7_20470	4	4	1	3	4	3	1.21407	1.06477	0.304467	0.994867	1.26283	0.706063	-0.198212	1
ssc-miR-127	34746	42190	40400	38126	42316	55595	10546	11230.7	12300.5	12643.4	13359.5	13084.5	-0.197903	0.778487
ssc-miR-20a	41	46	57	45	57	65	12.4442	12.2449	17.3546	14.923	17.9954	15.298	-0.197636	0.896863
ssc-miR-574	837	961	1036	953	1014	1315	254.043	255.812	315.428	316.036	320.129	309.491	-0.196426	0.806867
5_17522	62	28	52	61	61	37	18.818	7.45342	15.8323	20.229	19.2582	8.70812	-0.194945	0.818665
6_18383	7	8	10	9	14	4	2.12461	2.12955	3.04467	2.9846	4.41992	0.941418	-0.193409	0.848212
ssc-miR-432-5p	119	176	124	163	147	159	36.1184	46.85	37.7539	54.0544	46.4092	37.4214	-0.191772	0.755186
GL894231.1_27046_star	4	13	5	9	7	8	1.21407	3.46051	1.52233	2.9846	2.20996	1.88284	-0.191669	0.87882
11_3529	2	0	1	1	0	3	0.607033	0	0.304467	0.331622	0	0.706063	-0.187056	1
ssc-miR-133b	26074	23512	27056	23762	28428	36761	7913.88	6258.74	8237.66	7880.01	8974.96	8651.87	-0.186723	0.781697
X_24220	3	1	1	1	2	3	0.910549	0.266193	0.304467	0.331622	0.631417	0.706063	-0.172297	1
5_17755	1	2	1	1	3	0	0.303516	0.532387	0.304467	0.331622	0.947126	0	-0.16523	1
17_11084	7	5	3	1	4	14	2.12461	1.33097	0.913401	0.331622	1.26283	3.29496	-0.162366	1
ssc-miR-374b-3p	20	11	26	16	17	35	6.07033	2.92813	7.91614	5.30596	5.36705	8.23741	-0.160912	0.993435
ssc-miR-30d	21648	20171	25618	17556	27666	31494	6570.52	5369.39	7799.83	5821.96	8734.39	7412.25	-0.15434	0.685454
ssc-miR-190a	9	4	9	6	10	9	2.73165	1.06477	2.7402	1.98973	3.15709	2.11819	-0.152419	0.953621
ssc-miR-143-5p	8	5	4	6	6	7	2.42813	1.33097	1.21787	1.98973	1.89425	1.64748	-0.152396	0.950682
ssc-miR-30e-5p	38297	34575	37920	27753	42921	55677	11623.8	9203.64	11545.4	9203.51	13550.5	13103.8	-0.147508	0.695825
ssc-miR-19a	97	121	147	131	143	124	29.4411	32.2094	44.7566	43.4425	45.1463	29.184	-0.146412	0.685264
ssc-miR-138	7	8	9	5	11	11	2.12461	2.12955	2.7402	1.65811	3.47279	2.5889	-0.142372	0.924049
6_18509	0	1	2	1	2	0	0	0.266193	0.608934	0.331622	0.631417	0	-0.138102	1
13_6411	0	1	2	1	2	0	0	0.266193	0.608934	0.331622	0.631417	0	-0.138102	1
ssc-miR-214	94	78	104	82	111	114	28.5305	20.7631	31.6646	27.193	35.0437	26.8304	-0.137716	0.754292
7_21258	47	35	9	38	16	48	14.2653	9.31677	2.7402	12.6016	5.05134	11.297	-0.137281	0.838601
GL896264.1_26915_star	5	7	9	7	8	8	1.51758	1.86335	2.7402	2.32136	2.52567	1.88284	-0.136777	0.889855
ssc-miR-125b	4987	6429	6379	5500	6171	8054	1513.64	1711.36	1942.19	1823.92	1948.24	1895.54	-0.133385	0.588305
12_4304	2	0	0	2	0	0	0.607033	0	0	0.663245	0	0	-0.127767	1
ssc-miR-24-2-5p	26	33	18	30	28	23	7.89142	8.78438	5.4804	9.94867	8.83984	5.41315	-0.127395	0.707417
4_15844	1	0	1	2	0	0	0.303516	0	0.304467	0.663245	0	0	-0.125509	1
X_24366	0	0	1	1	0	0	0	0	0.304467	0.331622	0	0	-0.123255	1
ssc-miR-383	0	0	1	1	0	0	0	0	0.304467	0.331622	0	0	-0.123255	1
GL896538.1_27240	0	0	1	1	0	0	0	0	0.304467	0.331622	0	0	-0.123255	1
X_24263	0	0	1	1	0	0	0	0	0.304467	0.331622	0	0	-0.123255	1
17_10768	0	0	1	1	0	0	0	0	0.304467	0.331622	0	0	-0.123255	1
13_4927	0	0	1	1	0	0	0	0	0.304467	0.331622	0	0	-0.123255	1
ssc-miR-23b	2922	3791	3005	3820	2571	4109	886.875	1009.14	914.923	1266.8	811.687	967.072	-0.115654	0.510464
ssc-miR-769-5p	20	17	21	15	23	26	6.07033	4.52529	6.39381	4.97433	7.2613	6.11922	-0.111525	0.821427
X_24105	198	200	175	170	210	242	60.0962	53.2387	53.2817	56.3758	66.2988	56.9558	-0.108499	0.63945
ssc-miR-7134-5p	302	301	301	265	301	429	91.6619	80.1242	91.6445	87.8799	95.0283	100.967	-0.107834	0.656194
2_13076	10	4	3	7	3	9	3.03516	1.06477	0.913401	2.32136	0.947126	2.11819	-0.103623	0.951267
ssc-miR-125a	10151	12008	10474	11599	9847	13600	3080.99	3196.45	3188.99	3846.49	3108.78	3200.82	-0.101453	0.463188
ssc-miR-425-5p	390	488	565	332	726	468	118.371	129.902	172.024	110.099	229.204	110.146	-0.0967461	0.505044
ssc-miR-16	15883	20673	19785	14590	22871	23018	4820.75	5503.02	6023.88	4838.37	7220.57	5417.39	-0.0963195	0.45011
ssc-miR-129b	8	5	0	5	3	6	2.42813	1.33097	0	1.65811	0.947126	1.41213	-0.0958629	0.922911
4_15823	2	0	0	1	1	0	0.607033	0	0	0.331622	0.315709	0	-0.0927293	1
ssc-miR-21	5785	12902	14931	8476	17080	9199	1755.84	3434.43	4546	2810.83	5392.3	2165.03	-0.0907194	0.3309
ssc-miR-451	2398	1541	1804	1946	2041	2125	727.832	410.204	549.258	645.337	644.361	500.128	-0.0851079	0.472982
ssc-miR-26a	213917	227529	243786	184850	254346	297620	64927.3	60566.7	74224.8	61300.4	80299.2	70046.2	-0.0836817	0.492094
ssc-miR-1839-5p	3	0	0	1	2	0	0.910549	0	0	0.331622	0.631417	0	-0.0808584	1
10_2379	1	0	2	1	2	0	0.303516	0	0.608934	0.331622	0.631417	0	-0.0778492	1
ssc-miR-493-5p	184	160	109	160	156	155	55.847	42.5909	33.1869	53.0596	49.2505	36.4799	-0.0764723	0.539749
GL894726.2_27366_star	9	5	5	8	5	7	2.73165	1.33097	1.52233	2.65298	1.57854	1.64748	-0.0740274	0.832745
5_17715	37	35	44	37	37	50	11.2301	9.31677	13.3965	12.27	11.6812	11.7677	-0.0735585	0.711332
ssc-miR-17-5p	276	292	322	216	292	464	83.7705	77.7285	98.0384	71.6304	92.1869	109.204	-0.0730741	0.627107
15_8369	7	9	8	9	7	9	2.12461	2.39574	2.43574	2.9846	2.20996	2.11819	-0.0721376	0.783648
ssc-miR-362	290	319	293	287	281	389	88.0197	84.9157	89.2088	95.1756	88.7141	91.5529	-0.0713909	0.544007
ssc-miR-190b	41	24	21	30	15	50	12.4442	6.38864	6.39381	9.94867	4.73563	11.7677	-0.0684313	0.804208
14_7436	222	199	167	157	168	316	67.3806	52.9725	50.846	52.0647	53.039	74.372	-0.068114	0.646601
ssc-miR-331-5p	13	25	9	16	17	14	3.94571	6.65484	2.7402	5.30596	5.36705	3.29496	-0.0662821	0.639754
3_15350	53	48	57	40	68	57	16.0864	12.7773	17.3546	13.2649	21.4682	13.4152	-0.0590212	0.632797
GL894231.1_27032	111	174	121	134	147	131	33.6903	46.3177	36.8405	44.4374	46.4092	30.8314	-0.0584294	0.485064
ssc-miR-450c-3p	12	10	4	7	10	10	3.6422	2.66193	1.21787	2.32136	3.15709	2.35354	-0.0582625	0.767088
8_22053	1	0	0	0	1	0	0.303516	0	0	0	0.315709	0	-0.0568195	1
ssc-miR-186	13520	16618	17475	12256	18710	18765	4103.54	4423.6	5320.56	4064.36	5906.91	4416.43	-0.0551891	0.358159
15_8463	1	0	3	0	4	0	0.303516	0	0.913401	0	1.26283	0	-0.0534345	1
ssc-miR-194a	3	2	5	5	3	2	0.910549	0.532387	1.52233	1.65811	0.947126	0.470709	-0.0528666	0.858543
5_17840	0	0	1	0	1	0	0	0	0.304467	0	0.315709	0	-0.052308	1
9_23660	0	0	1	0	1	0	0	0	0.304467	0	0.315709	0	-0.052308	1
ssc-miR-365-3p	2252	1577	2071	1580	1846	2923	683.519	419.787	630.551	523.963	582.798	687.941	-0.0497599	0.500801
13_5979_star	0	2	0	0	1	1	0	0.532387	0	0	0.315709	0.235354	-0.0497426	1
GL894213.2_27001	0	2	0	0	1	1	0	0.532387	0	0	0.315709	0.235354	-0.0497426	1
ssc-miR-27a	6043	8019	8258	5840	8077	9440	1834.15	2134.6	2514.29	1936.67	2549.98	2221.75	-0.0492975	0.372074
ssc-miR-15b	329	415	386	340	388	441	99.8569	110.47	117.524	112.752	122.495	103.791	-0.0484044	0.457217
12_3854	26	20	36	21	31	35	7.89142	5.32387	10.9608	6.96407	9.78697	8.23741	-0.0476793	0.714977
ssc-miR-326	7	4	6	4	7	7	2.12461	1.06477	1.8268	1.32649	2.20996	1.64748	-0.0474546	0.854176
ssc-miR-29a	810	1022	1136	659	1245	1185	245.848	272.05	345.874	218.539	393.057	278.895	-0.0439505	0.418677
15_9547	21	8	18	14	16	20	6.37384	2.12955	5.4804	4.64271	5.05134	4.70709	-0.042427	0.760783
5_17783	2	3	3	1	5	2	0.607033	0.79858	0.913401	0.331622	1.57854	0.470709	-0.0379801	0.90054
ssc-miR-202-5p	2	3	4	1	3	6	0.607033	0.79858	1.21787	0.331622	0.947126	1.41213	-0.0365932	1
3_13965	130	177	153	125	166	179	39.4571	47.1162	46.5834	41.4528	52.4076	42.1285	-0.0303625	0.487581
ssc-miR-32	59	72	95	57	101	70	17.9075	19.1659	28.9244	18.9025	31.8866	16.4748	-0.0274146	0.521703
ssc-miR-505	22	29	25	23	26	28	6.67736	7.71961	7.61167	7.62731	8.20842	6.58993	-0.0270805	0.625738
ssc-miR-708-5p	100	134	119	110	115	133	30.3516	35.6699	36.2316	36.4785	36.3065	31.3021	-0.0256463	0.494276
ssc-miR-142-3p	20	82	92	39	110	38	6.07033	21.8279	28.011	12.9333	34.7279	8.94347	-0.0178372	0.439553
ssc-miR-1	1209	1275	1480	959	1525	1567	366.951	339.397	450.611	318.026	481.456	368.8	-0.0140508	0.355113
ssc-miR-455-3p	26	29	28	26	26	32	7.89142	7.71961	8.52507	8.62218	8.20842	7.53134	-0.0134364	0.617302
ssc-miR-664-3p	72	83	67	63	58	108	21.8532	22.0941	20.3993	20.8922	18.3111	25.4183	-0.00615422	0.573373
16_10257	2	3	5	6	3	0	0.607033	0.79858	1.52233	1.98973	0.947126	0	-0.00438454	0.719369
5_17732	45	67	46	75	34	42	13.6582	17.835	14.0055	24.8717	10.7341	9.88489	0.000254322	0.453713
ssc-miR-29b	21	29	48	27	46	22	6.37384	7.71961	14.6144	8.9538	14.5226	5.1778	0.00269961	0.519513
ssc-miR-486	257120	224138	240221	203427	227837	300249	78040.1	59664.1	73139.3	67460.9	71930.1	70664.9	0.00539889	0.312474
ssc-miR-499-3p	30	44	19	32	7	58	9.10549	11.7125	5.78487	10.6119	2.20996	13.6506	0.00709115	0.66963
ssc-miR-2483	23	21	14	21	13	24	6.98087	5.59006	4.26254	6.96407	4.10421	5.64851	0.0100353	0.62259
ssc-miR-23a	2464	2822	2614	2316	1972	3618	747.864	751.198	795.877	768.037	622.577	851.513	0.0335875	0.275114
ssc-miR-151-5p	23140	23230	23474	16252	20296	33843	7023.37	6183.67	7147.06	5389.53	6407.62	7965.1	0.0425721	0.252546
GL893363.2_25282	2	0	1	1	1	1	0.607033	0	0.304467	0.331622	0.315709	0.235354	0.0463427	1
17_11086_star	8	5	4	5	7	4	2.42813	1.33097	1.21787	1.65811	2.20996	0.941418	0.0493825	0.664031
3_15389	9	11	5	9	8	6	2.73165	2.92813	1.52233	2.9846	2.52567	1.41213	0.053136	0.566396
ssc-miR-31	15	13	12	8	13	19	4.55274	3.46051	3.6536	2.65298	4.10421	4.47174	0.0551968	0.648745
ssc-miR-106a	32	26	37	19	24	55	9.71252	6.92103	11.2653	6.30082	7.57701	12.9445	0.0567701	0.640199
ssc-miR-363	1399	1486	1326	1105	923	2191	424.619	395.563	403.723	366.443	291.399	515.662	0.0606707	0.29933
ssc-miR-144	231	141	173	149	176	207	70.1123	37.5333	52.6728	49.4117	55.5647	48.7184	0.0608708	0.367747
15_7836	3	5	3	2	3	6	0.910549	1.33097	0.913401	0.663245	0.947126	1.41213	0.0618609	0.835354
ssc-miR-199a-5p	2712	3353	3880	2930	2935	3703	823.136	892.547	1181.33	971.653	926.605	871.518	0.0647977	0.18433
ssc-miR-1296-5p	63	45	24	31	42	56	19.1215	11.9787	7.30721	10.2803	13.2598	13.1799	0.0648235	0.506602
13_5689	570	632	509	438	435	815	173.004	168.234	154.974	145.251	137.333	191.814	0.0648602	0.308142
9_22691	30	36	47	24	26	65	9.10549	9.58296	14.3099	7.95893	8.20842	15.298	0.0686297	0.598324
5_17642	27	21	8	25	19	5	8.19494	5.59006	2.43574	8.29056	5.99846	1.17677	0.0687586	0.401919
ssc-miR-30c-5p	2621	2379	2070	1955	1930	2968	795.516	633.274	630.247	648.322	609.318	698.532	0.073937	0.208422
X_24105_star	139	152	166	128	138	171	42.1888	40.4614	50.5415	42.4477	43.5678	40.2456	0.0770942	0.339944
15_9697	21	21	22	14	23	24	6.37384	5.59006	6.69827	4.64271	7.2613	5.64851	0.0884393	0.520256
ssc-miR-34a	31	75	52	30	56	63	9.40901	19.9645	15.8323	9.94867	17.6797	14.8273	0.09055	0.417625
ssc-miR-7	47	61	87	33	64	95	14.2653	16.2378	26.4886	10.9435	20.2053	22.3587	0.0910087	0.477666
ssc-miR-132	30	43	41	37	36	31	9.10549	11.4463	12.4831	12.27	11.3655	7.29599	0.0949153	0.398598
ssc-miR-129a-3p	13	6	5	4	10	9	3.94571	1.59716	1.52233	1.32649	3.15709	2.11819	0.09788	0.634057
ssc-let-7d-3p	692	820	707	626	651	798	210.033	218.279	215.258	207.596	205.526	187.813	0.0988888	0.191026
5_17340	1	0	1	1	0	1	0.303516	0	0.304467	0.331622	0	0.235354	0.100742	1
ssc-miR-216	4	3	1	2	1	5	1.21407	0.79858	0.304467	0.663245	0.315709	1.17677	0.104154	0.900694
11_3284	1	2	6	2	5	1	0.303516	0.532387	1.8268	0.663245	1.57854	0.235354	0.104216	0.727119
1_1858_star	0	5	3	1	4	2	0	1.33097	0.913401	0.331622	1.26283	0.470709	0.120052	0.738612
ssc-miR-218	6	11	10	8	9	7	1.8211	2.92813	3.04467	2.65298	2.84138	1.64748	0.126049	0.500337
7_21258_star	14	12	2	7	4	16	4.24923	3.19432	0.608934	2.32136	1.26283	3.76567	0.131717	0.623631
1_1634	2	0	6	1	3	4	0.607033	0	1.8268	0.331622	0.947126	0.941418	0.132563	0.899921
ssc-miR-7144-5p	5	3	6	4	4	5	1.51758	0.79858	1.8268	1.32649	1.26283	1.17677	0.137593	0.68109
14_7288	4	1	5	3	4	2	1.21407	0.266193	1.52233	0.994867	1.26283	0.470709	0.138149	0.716647
2_13786	1	0	1	0	1	1	0.303516	0	0.304467	0	0.315709	0.235354	0.141814	1
ssc-miR-374b-5p	35	41	69	31	47	57	10.6231	10.9139	21.0082	10.2803	14.8383	13.4152	0.142873	0.405105
18_11545	0	0	2	0	1	1	0	0	0.608934	0	0.315709	0.235354	0.144068	1
GL894231.1_27039_star	13	27	29	14	23	26	3.94571	7.18722	8.82954	4.64271	7.2613	6.11922	0.147433	0.438583
ssc-miR-205	3	10	7	2	6	11	0.910549	2.66193	2.13127	0.663245	1.89425	2.5889	0.148349	0.643323
ssc-miR-24-3p	1023	1081	1380	871	877	1492	310.497	287.755	420.164	288.843	276.876	351.149	0.151541	0.160215
ssc-miR-503	43	61	66	39	55	60	13.0512	16.2378	20.0948	12.9333	17.364	14.1213	0.152877	0.342521
X_24181	1	2	1	0	1	3	0.303516	0.532387	0.304467	0	0.315709	0.706063	0.158429	1
2_12124	2	3	1	2	2	1	0.607033	0.79858	0.304467	0.663245	0.631417	0.235354	0.160517	0.770728
12_3853	39	27	25	26	28	26	11.8371	7.18722	7.61167	8.62218	8.83984	6.11922	0.17574	0.360006
ssc-miR-126-5p	137038	158493	122073	88028	90483	209114	41593.3	42189.8	37167.2	29192	28566.3	49215.9	0.177151	0.11561
1_883	0	1	0	0	0	1	0	0.266193	0	0	0	0.235354	0.17764	1
3_14467_star	0	1	0	0	0	1	0	0.266193	0	0	0	0.235354	0.17764	1
X_24755	0	1	0	0	0	1	0	0.266193	0	0	0	0.235354	0.17764	1
12_4142	0	1	0	0	0	1	0	0.266193	0	0	0	0.235354	0.17764	1
7_21331_star	0	1	0	0	0	1	0	0.266193	0	0	0	0.235354	0.17764	1
5_17632	0	1	0	0	0	1	0	0.266193	0	0	0	0.235354	0.17764	1
2_13797	10	5	9	8	4	10	3.03516	1.33097	2.7402	2.65298	1.26283	2.35354	0.180788	0.564976
ssc-miR-342	1138	2094	1247	1500	995	1344	345.402	557.409	379.67	497.433	314.13	316.316	0.185324	0.0638278
ssc-miR-195	999	1106	962	737	699	1346	303.213	294.41	292.897	244.406	220.68	316.787	0.187713	0.129773
5_17859	7	6	19	9	11	8	2.12461	1.59716	5.78487	2.9846	3.47279	1.88284	0.188849	0.454205
ssc-miR-143-3p	53959	64581	72885	45057	49278	78225	16377.4	17191	22191.1	14941.9	15557.5	18410.6	0.189089	0.073397
14_7191	2	3	2	2	2	2	0.607033	0.79858	0.608934	0.663245	0.631417	0.470709	0.190484	0.754156
15_8453	1	3	0	1	2	0	0.303516	0.79858	0	0.331622	0.631417	0	0.194584	0.80989
GL896264.1_26915	7	21	12	6	16	12	2.12461	5.59006	3.6536	1.98973	5.05134	2.82425	0.204575	0.382442
ssc-miR-885-3p	10	8	10	6	11	7	3.03516	2.12955	3.04467	1.98973	3.47279	1.64748	0.207422	0.441461
ssc-miR-155-5p	25	50	74	26	59	44	7.58791	13.3097	22.5306	8.62218	18.6268	10.3556	0.207721	0.287362
ssc-miR-339-3p	7	5	4	2	4	9	2.12461	1.33097	1.21787	0.663245	1.26283	2.11819	0.208609	0.664934
ssc-miR-212	3	16	5	11	3	5	0.910549	4.25909	1.52233	3.64785	0.947126	1.17677	0.213426	0.36628
JH118928.1_25326	1	0	2	0	1	2	0.303516	0	0.608934	0	0.315709	0.470709	0.21445	1
ssc-miR-222	221	379	420	279	353	212	67.0771	100.887	127.876	92.5226	111.445	49.8951	0.22077	0.0834975
GL894231.1_27024	85	101	146	82	97	108	25.7989	26.8855	44.4522	27.193	30.6237	25.4183	0.222824	0.205158
ssc-miR-4331	4	0	9	4	2	6	1.21407	0	2.7402	1.32649	0.631417	1.41213	0.230648	0.688245
ssc-miR-30a-5p	15656	16590	19456	8853	14299	22631	4751.85	4416.15	5923.71	2935.85	4514.32	5326.31	0.240266	0.053617
11_3331	22	43	58	39	28	36	6.67736	11.4463	17.6591	12.9333	8.83984	8.47276	0.242526	0.264896
14_7352	2	2	1	2	1	1	0.607033	0.532387	0.304467	0.663245	0.315709	0.235354	0.249823	0.78927
13_6158	10	28	23	11	11	31	3.03516	7.45342	7.00274	3.64785	3.47279	7.29599	0.278905	0.370538
ssc-miR-30c-1-3p	11	13	14	8	13	10	3.33868	3.46051	4.26254	2.65298	4.10421	2.35354	0.279938	0.336737
12_4024	1	5	3	3	2	2	0.303516	1.33097	0.913401	0.994867	0.631417	0.470709	0.280978	0.577456
ssc-miR-328	95	114	106	79	83	97	28.834	30.346	32.2735	26.1982	26.2038	22.8294	0.281706	0.152312
14_6523	1	1	2	1	2	0	0.303516	0.266193	0.608934	0.331622	0.631417	0	0.291461	0.809948
ssc-miR-9841-3p	111	259	147	172	104	129	33.6903	68.9441	44.7566	57.039	32.8337	30.3607	0.29381	0.0783324
ssc-miR-345-3p	108	122	80	57	70	135	32.7798	32.4756	24.3574	18.9025	22.0996	31.7729	0.300262	0.181734
GL894231.1_27015	38	24	52	25	30	41	11.5336	6.38864	15.8323	8.29056	9.47126	9.64953	0.300308	0.276967
3_14467	0	4	2	1	1	3	0	1.06477	0.608934	0.331622	0.315709	0.706063	0.306465	0.769102
ssc-miR-204	653	788	763	602	586	560	198.196	209.76	232.308	199.637	185.005	131.799	0.310067	0.0350812
GL894231.1_27021_star	4	2	8	4	2	6	1.21407	0.532387	2.43574	1.32649	0.631417	1.41213	0.311495	0.570865
ssc-miR-145-3p	121	213	177	116	116	181	36.7255	56.6992	53.8906	38.4682	36.6222	42.5992	0.323921	0.100116
ssc-miR-20b	49	47	44	31	31	53	14.8723	12.5111	13.3965	10.2803	9.78697	12.4738	0.325599	0.227395
ssc-miR-184	13	11	10	6	6	17	3.94571	2.92813	3.04467	1.98973	1.89425	4.00103	0.33101	0.405977
ssc-miR-34c	5	5	9	5	8	1	1.51758	1.33097	2.7402	1.65811	2.52567	0.235354	0.338762	0.328731
ssc-miR-490-3p	1	3	3	1	1	4	0.303516	0.79858	0.913401	0.331622	0.315709	0.941418	0.343245	0.752653
ssc-miR-874	129	211	234	111	194	140	39.1536	56.1668	71.2453	36.8101	61.2475	32.9496	0.346445	0.0652237
ssc-miR-18a	79	135	83	70	79	79	23.9778	35.9361	25.2708	23.2136	24.941	18.593	0.351879	0.0981096
ssc-miR-361-5p	896	1063	1063	588	632	1243	271.951	282.964	323.648	194.994	199.528	292.546	0.354693	0.0396846
X_24098_star	8	13	15	6	9	14	2.42813	3.46051	4.567	1.98973	2.84138	3.29496	0.363652	0.32509
ssc-miR-194b-3p	1	0	0	0	0	1	0.303516	0	0	0	0	0.235354	0.366939	1
5_16979	1	0	0	0	0	1	0.303516	0	0	0	0	0.235354	0.366939	1
8_21858_star	1	0	1	0	0	2	0.303516	0	0.304467	0	0	0.470709	0.369196	1
6_17916_star	0	0	1	0	0	1	0	0	0.304467	0	0	0.235354	0.37145	1
15_9697_star	0	0	1	0	0	1	0	0	0.304467	0	0	0.235354	0.37145	1
16_10255	0	0	1	0	0	1	0	0	0.304467	0	0	0.235354	0.37145	1
5_17502_star	0	0	1	0	0	1	0	0	0.304467	0	0	0.235354	0.37145	1
14_6523_star	0	0	0	0	1	0	0	0	0	0	0.315709	0	0.372975	1
ssc-miR-122	1	4	2	1	3	1	0.303516	1.06477	0.608934	0.331622	0.947126	0.235354	0.385013	0.576075
GL896302.1_25893_star	16	8	11	6	9	13	4.85626	2.12955	3.34914	1.98973	2.84138	3.05961	0.389302	0.321473
ssc-miR-376a-3p	2	1	5	1	1	5	0.607033	0.266193	1.52233	0.331622	0.315709	1.17677	0.393176	0.738089
ssc-miR-18b	10	19	12	7	6	20	3.03516	5.05767	3.6536	2.32136	1.89425	4.70709	0.396672	0.308779
14_7095	2	1	0	2	0	0	0.607033	0.266193	0	0.663245	0	0	0.396814	0.835358
ssc-miR-142-5p	1182	4054	5856	1526	4726	1749	358.756	1079.15	1782.96	506.056	1492.04	411.635	0.418576	0.00300376
ssc-miR-152	180	289	260	162	156	232	54.6329	76.9299	79.1614	53.7228	49.2505	54.6022	0.419312	0.0420558
ssc-miR-191	130625	184694	151416	96091	97377	160849	39646.8	49164.3	46101.2	31865.9	30742.8	37856.5	0.425326	0.00658017
18_11316	1	1	1	1	1	0	0.303516	0.266193	0.304467	0.331622	0.315709	0	0.433422	0.834394
2_13454	8	7	5	7	4	3	2.42813	1.86335	1.52233	2.32136	1.26283	0.706063	0.438423	0.271531
ssc-miR-10b	1115691	1515145	1093353	1022160	639441	1062134	338630	403322	332890	338971	201877	249978	0.442692	0.0145208
ssc-miR-99a	4079	6760	5134	3693	3530	4278	1238.04	1799.47	1563.13	1224.68	1114.45	1006.85	0.459407	0.00244059
ssc-miR-374a-5p	450	564	748	263	418	656	136.582	150.133	227.741	87.2167	131.966	154.393	0.46165	0.0227127
6_17916	1	0	3	0	2	1	0.303516	0	0.913401	0	0.631417	0.235354	0.489507	0.808909
ssc-miR-10a-5p	40453	56617	37116	32995	18803	43251	12278.1	15071.1	11300.6	10941.9	5936.27	10179.3	0.514435	0.00119012
12_4185	7	6	9	2	4	11	2.12461	1.59716	2.7402	0.663245	1.26283	2.5889	0.517257	0.345988
GL894231.1_27042	176	211	204	143	140	118	53.4189	56.1668	62.1113	47.422	44.1992	27.7718	0.524146	0.0177193
11_3394	2	8	2	2	3	3	0.607033	2.12955	0.608934	0.663245	0.947126	0.706063	0.530322	0.346355
ssc-miR-381	5	7	12	2	8	7	1.51758	1.86335	3.6536	0.663245	2.52567	1.64748	0.540524	0.246149
3_13851	2	3	0	1	2	0	0.607033	0.79858	0	0.331622	0.631417	0	0.545532	0.566393
GL892983.1_27309	1	1	2	1	0	2	0.303516	0.266193	0.608934	0.331622	0	0.470709	0.554858	0.809338
ssc-miR-1306-3p	4	4	6	2	3	5	1.21407	1.06477	1.8268	0.663245	0.947126	1.17677	0.55882	0.365661
15_8428	1	2	0	1	0	1	0.303516	0.532387	0	0.331622	0	0.235354	0.560046	0.834029
2_13140	15	6	17	2	2	27	4.55274	1.59716	5.17594	0.663245	0.631417	6.35457	0.566231	0.329703
JH118494.1_25916	28	13	11	14	14	5	8.49846	3.46051	3.34914	4.64271	4.41992	1.17677	0.580164	0.0977519
6_19906	2	1	1	0	1	2	0.607033	0.266193	0.304467	0	0.315709	0.470709	0.582596	0.808713
ssc-miR-219a	0	1	2	1	0	1	0	0.266193	0.608934	0.331622	0	0.235354	0.626203	0.833902
GL893553.2_25117	1	2	3	1	1	2	0.303516	0.532387	0.913401	0.331622	0.315709	0.470709	0.645809	0.573013
ssc-miR-500	114	164	140	68	85	117	34.6009	43.6557	42.6254	22.5503	26.8352	27.5365	0.65213	0.0161425
ssc-miR-100	7493	12332	9789	5596	4542	8792	2274.25	3282.7	2980.43	1855.76	1433.95	2069.24	0.671843	0.000139743
ssc-miR-1277	1	8	3	2	3	2	0.303516	2.12955	0.913401	0.663245	0.947126	0.470709	0.685306	0.25015
17_11092_star	2	0	1	0	1	1	0.607033	0	0.304467	0	0.315709	0.235354	0.726024	0.833425
6_19462	0	0	3	0	1	1	0	0	0.913401	0	0.315709	0.235354	0.729031	0.833101
15_9767	1	2	2	0	2	1	0.303516	0.532387	0.608934	0	0.631417	0.235354	0.737183	0.565711
ssc-miR-542-3p	61	59	195	46	58	95	18.5145	15.7054	59.3711	15.2546	18.3111	22.3587	0.742891	0.0188357
7_21187	0	3	1	1	1	0	0	0.79858	0.304467	0.331622	0.315709	0	0.768919	0.550433
ssc-miR-421-5p	1	1	0	1	0	0	0.303516	0.266193	0	0.331622	0	0	0.780686	0.864887
3_14043	1	2	1	1	1	0	0.303516	0.532387	0.304467	0.331622	0.315709	0	0.816927	0.550549
2_12261	5	1	22	5	6	5	1.51758	0.266193	6.69827	1.65811	1.89425	1.17677	0.842836	0.0938683
2_12297	2	2	1	1	0	2	0.607033	0.532387	0.304467	0.331622	0	0.470709	0.847687	0.566059
ssc-miR-99b	7659	14498	10941	5608	4532	8276	2324.63	3859.27	3331.17	1859.74	1430.79	1947.79	0.86111	3.8e-06
7_20173_star	2	0	0	1	0	0	0.607033	0	0	0.331622	0	0	0.872233	0.865058
18_11586	1	0	1	1	0	0	0.303516	0	0.304467	0.331622	0	0	0.874491	0.864916
15_8420_star	1	0	1	1	0	0	0.303516	0	0.304467	0.331622	0	0	0.874491	0.864916
1_252	1	0	1	1	0	0	0.303516	0	0.304467	0.331622	0	0	0.874491	0.864916
7_20535_star	1	0	1	1	0	0	0.303516	0	0.304467	0.331622	0	0	0.874491	0.864916
14_7609	0	0	2	1	0	0	0	0	0.608934	0.331622	0	0	0.876745	0.864773
9_23031	1	2	2	0	1	2	0.303516	0.532387	0.608934	0	0.315709	0.470709	0.877539	0.565529
1_1077_star	0	0	4	1	1	0	0	0	1.21787	0.331622	0.315709	0	0.911782	0.550492
ssc-miR-183	38	30	29	12	16	25	11.5336	7.9858	8.82954	3.97947	5.05134	5.88386	0.926564	0.0244383
6_19497	2	0	0	0	1	0	0.607033	0	0	0	0.315709	0	0.94318	0.864315
2_12910	1	0	1	0	1	0	0.303516	0	0.304467	0	0.315709	0	0.945438	0.864169
3_13878	1	0	1	0	1	0	0.303516	0	0.304467	0	0.315709	0	0.945438	0.864169
4_16120	1	4	1	0	2	1	0.303516	1.06477	0.304467	0	0.631417	0.235354	0.948504	0.384935
GL894231.1_27042_star	0	7	2	1	3	0	0	1.86335	0.608934	0.331622	0.947126	0	0.951115	0.193987
3_14415	2	3	1	1	1	1	0.607033	0.79858	0.304467	0.331622	0.315709	0.235354	0.954092	0.385208
5_17244	2	2	2	1	1	1	0.607033	0.532387	0.608934	0.331622	0.315709	0.235354	0.986026	0.385216
6_18586	4	1	3	1	2	1	1.21407	0.266193	0.913401	0.331622	0.631417	0.235354	0.998116	0.283069
ssc-miR-148b-3p	712	1106	795	322	378	624	216.104	294.41	242.051	106.782	119.338	146.861	1.01271	1.73e-05
3_14396	6	1	3	2	1	2	1.8211	0.266193	0.913401	0.663245	0.315709	0.470709	1.04958	0.215895
2_12729	2	1	1	1	0	1	0.607033	0.266193	0.304467	0.331622	0	0.235354	1.0546	0.550463
ssc-miR-187	2	2	1	0	2	0	0.607033	0.532387	0.304467	0	0.631417	0	1.19329	0.352964
13_5195	3	6	1	2	1	1	0.910549	1.59716	0.304467	0.663245	0.315709	0.235354	1.21155	0.131677
3_13867	3	0	2	1	1	0	0.910549	0	0.608934	0.331622	0.315709	0	1.23101	0.353183
X_24677	1	1	3	0	2	0	0.303516	0.266193	0.913401	0	0.631417	0	1.23196	0.352935
7_20359	3	7	4	3	2	0	0.910549	1.86335	1.21787	0.994867	0.631417	0	1.29545	0.0506404
13_5689_star	2	2	1	1	0	1	0.607033	0.532387	0.304467	0.331622	0	0.235354	1.3486	0.353069
18_11586_star	0	0	2	0	0	1	0	0	0.608934	0	0	0.235354	1.37145	0.863713
6_19538	2	1	0	1	0	0	0.607033	0.266193	0	0.331622	0	0	1.39681	0.515164
5_17502	1	1	1	1	0	0	0.303516	0.266193	0.304467	0.331622	0	0	1.39838	0.515072
ssc-miR-7143-5p	1	2	0	0	1	0	0.303516	0.532387	0	0	0.315709	0	1.40474	0.514577
ssc-miR-9860-5p	28	36	40	11	13	15	8.49846	9.58296	12.1787	3.64785	4.10421	3.53032	1.42335	0.00122276
ssc-miR-146b	1	1	3	0	1	1	0.303516	0.266193	0.913401	0	0.315709	0.235354	1.42834	0.35286
8_21547_star	2	1	0	0	1	0	0.607033	0.266193	0	0	0.315709	0	1.46776	0.514688
GL896266.1_27571	1	0	2	0	1	0	0.303516	0	0.608934	0	0.315709	0	1.53115	0.514614
ssc-miR-450b-3p	1	1	3	0	0	2	0.303516	0.266193	0.913401	0	0	0.470709	1.65572	0.352781
ssc-miR-146a-5p	9	55	166	9	42	20	2.73165	14.6406	50.5415	2.9846	13.2598	4.70709	1.69665	1.97e-05
X_24382	11	9	100	6	13	18	3.33868	2.39574	30.4467	1.98973	4.10421	4.23638	1.80835	0.000153278
11_3394_star	1	1	1	0	0	1	0.303516	0.266193	0.304467	0	0	0.235354	1.89309	0.514402
2_13180_star	1	0	2	0	0	1	0.303516	0	0.608934	0	0	0.235354	1.95491	0.514421
16_10256	1	0	2	0	0	1	0.303516	0	0.608934	0	0	0.235354	1.95491	0.514421
X_24384	15	4	108	4	13	19	4.55274	1.06477	32.8824	1.32649	4.10421	4.47174	1.959	5.86e-05
11_3091	1	9	2	0	1	2	0.303516	2.39574	0.608934	0	0.315709	0.470709	2.07268	0.0287622
JH118654.1_24976	1	2	2	1	0	0	0.303516	0.532387	0.608934	0.331622	0	0	2.12329	0.173155
3_14620	1	2	2	0	1	0	0.303516	0.532387	0.608934	0	0.315709	0	2.19424	0.173103
4_15987_star	2	2	0	0	0	1	0.607033	0.532387	0	0	0	0.235354	2.27539	0.299928
5_16986	1	0	3	0	0	1	0.303516	0	0.913401	0	0	0.235354	2.37032	0.299895
ssc-miR-221-5p	111	241	135	33	22	28	33.6903	64.1526	41.103	10.9435	6.94559	6.58993	2.5049	1.65e-11
ssc-miR-9851-3p	2	2	1	0	0	1	0.607033	0.532387	0.304467	0	0	0.235354	2.61705	0.173089
5_16906	1	2	2	0	0	1	0.303516	0.532387	0.608934	0	0	0.235354	2.618	0.173074
13_4927_star	0	1	0	0	0	0	0	0.266193	0	0	0	0	Inf	0.90749
4_15718	2	1	1	0	0	0	0.607033	0.266193	0.304467	0	0	0	Inf	0.101711
JH118725.1_25303	1	0	0	0	0	0	0.303516	0	0	0	0	0	Inf	0.907641
11_3123	0	1	0	0	0	0	0	0.266193	0	0	0	0	Inf	0.90749
18_11284	0	0	2	0	0	0	0	0	0.608934	0	0	0	Inf	0.427125
3_13928_star	0	1	0	0	0	0	0	0.266193	0	0	0	0	Inf	0.90749
2_11945	1	0	1	0	0	0	0.303516	0	0.304467	0	0	0	Inf	0.427155
18_11509_star	0	0	1	0	0	0	0	0	0.304467	0	0	0	Inf	0.907516
3_14884	0	0	3	0	0	0	0	0	0.913401	0	0	0	Inf	0.206121
9_22691_star	0	0	3	0	0	0	0	0	0.913401	0	0	0	Inf	0.206121
2_13226	0	1	0	0	0	0	0	0.266193	0	0	0	0	Inf	0.90749
5_17675	0	1	0	0	0	0	0	0.266193	0	0	0	0	Inf	0.90749
6_18376	0	1	0	0	0	0	0	0.266193	0	0	0	0	Inf	0.90749
11_3091_star	1	1	0	0	0	0	0.303516	0.266193	0	0	0	0	Inf	0.427149
GL894265.1_27384	1	0	0	0	0	0	0.303516	0	0	0	0	0	Inf	0.907641
6_18155_star	0	0	1	0	0	0	0	0	0.304467	0	0	0	Inf	0.907516
X_24384_star	0	0	1	0	0	0	0	0	0.304467	0	0	0	Inf	0.907516
3_14043_star	0	1	0	0	0	0	0	0.266193	0	0	0	0	Inf	0.90749
9_23329_star	0	0	1	0	0	0	0	0	0.304467	0	0	0	Inf	0.907516
JH118725.1_25304	2	0	0	0	0	0	0.607033	0	0	0	0	0	Inf	0.427186
GL896307.1_27439	0	1	0	0	0	0	0	0.266193	0	0	0	0	Inf	0.90749
3_14396_star	0	1	3	0	0	0	0	0.266193	0.913401	0	0	0	Inf	0.101693
8_22073	1	1	1	0	0	0	0.303516	0.266193	0.304467	0	0	0	Inf	0.206133
5_17673	0	1	0	0	0	0	0	0.266193	0	0	0	0	Inf	0.90749
7_21302	1	0	1	0	0	0	0.303516	0	0.304467	0	0	0	Inf	0.427155
15_8705	0	0	2	0	0	0	0	0	0.608934	0	0	0	Inf	0.427125
13_4884_star	0	0	1	0	0	0	0	0	0.304467	0	0	0	Inf	0.907516
9_23660_star	0	1	0	0	0	0	0	0.266193	0	0	0	0	Inf	0.90749
6_18433_star	0	0	2	0	0	0	0	0	0.608934	0	0	0	Inf	0.427125
X_24686_star	0	1	0	0	0	0	0	0.266193	0	0	0	0	Inf	0.90749
5_17715_star	0	1	0	0	0	0	0	0.266193	0	0	0	0	Inf	0.90749
12_4118_star	0	1	0	0	0	0	0	0.266193	0	0	0	0	Inf	0.90749
3_14020_star	0	0	1	0	0	0	0	0	0.304467	0	0	0	Inf	0.907516
ssc-miR-7138-3p	1	0	0	0	0	0	0.303516	0	0	0	0	0	Inf	0.907641
GL894265.1_27383	1	0	0	0	0	0	0.303516	0	0	0	0	0	Inf	0.907641
14_7609_star	1	0	0	0	0	0	0.303516	0	0	0	0	0	Inf	0.907641
X_24382_star	0	0	2	0	0	0	0	0	0.608934	0	0	0	Inf	0.427125
5_17735	0	0	1	0	0	0	0	0	0.304467	0	0	0	Inf	0.907516
GL894321.1_25901	0	2	0	0	0	0	0	0.532387	0	0	0	0	Inf	0.427113
2_11945_star	2	0	0	0	0	0	0.607033	0	0	0	0	0	Inf	0.427186
2_13807_star	0	0	1	0	0	0	0	0	0.304467	0	0	0	Inf	0.907516
6_18253	2	0	0	0	0	0	0.607033	0	0	0	0	0	Inf	0.427186
1_1080	0	0	2	0	0	0	0	0	0.608934	0	0	0	Inf	0.427125
18_11316_star	0	1	0	0	0	0	0	0.266193	0	0	0	0	Inf	0.90749
3_14672	3	0	0	0	0	0	0.910549	0	0	0	0	0	Inf	0.206168
12_3854_star	5	1	2	0	0	0	1.51758	0.266193	0.608934	0	0	0	Inf	0.00692925
17_10768_star	2	0	0	0	0	0	0.607033	0	0	0	0	0	Inf	0.427186
2_12824_star	0	1	0	0	0	0	0	0.266193	0	0	0	0	Inf	0.90749
X_24181_star	1	0	2	0	0	0	0.303516	0	0.608934	0	0	0	Inf	0.206136
ssc-miR-2366	0	0	1	0	0	0	0	0	0.304467	0	0	0	Inf	0.907516
ssc-miR-9785-5p	0	2	0	0	0	0	0	0.532387	0	0	0	0	Inf	0.427113
GL894726.2_27366	1	1	0	0	0	0	0.303516	0.266193	0	0	0	0	Inf	0.427149
14_7436_star	0	0	1	0	0	0	0	0	0.304467	0	0	0	Inf	0.907516
JH118654.1_24975	0	0	6	0	0	0	0	0	1.8268	0	0	0	Inf	0.0261469
GL894231.1_27033	1	0	0	0	0	0	0.303516	0	0	0	0	0	Inf	0.907641
6_18253_star	0	1	0	0	0	0	0	0.266193	0	0	0	0	Inf	0.90749
5_17381	0	0	1	0	0	0	0	0	0.304467	0	0	0	Inf	0.907516
18_11588_star	2	0	0	0	0	0	0.607033	0	0	0	0	0	Inf	0.427186
6_18889	0	2	0	0	0	0	0	0.532387	0	0	0	0	Inf	0.427113
7_20137_star	1	0	0	0	0	0	0.303516	0	0	0	0	0	Inf	0.907641
6_17982_star	0	1	0	0	0	0	0	0.266193	0	0	0	0	Inf	0.90749
ssc-miR-92b-5p	0	1	0	0	0	0	0	0.266193	0	0	0	0	Inf	0.90749
7_20470_star	0	0	1	0	0	0	0	0	0.304467	0	0	0	Inf	0.907516
JH118557.1_26179	1	0	0	0	0	0	0.303516	0	0	0	0	0	Inf	0.907641
13_6278	1	0	1	0	0	0	0.303516	0	0.304467	0	0	0	Inf	0.427155
ssc-miR-9842-5p	1	0	0	0	0	0	0.303516	0	0	0	0	0	Inf	0.907641
JH118928.1_25326_star	1	0	0	0	0	0	0.303516	0	0	0	0	0	Inf	0.907641
GL896501.1_27263	0	0	1	0	0	0	0	0	0.304467	0	0	0	Inf	0.907516
ssc-miR-3613	1	0	0	0	0	0	0.303516	0	0	0	0	0	Inf	0.907641
2_11834	1	1	2	0	0	0	0.303516	0.266193	0.608934	0	0	0	Inf	0.101702
13_5195_star	1	0	1	0	0	0	0.303516	0	0.304467	0	0	0	Inf	0.427155
10_2480	0	1	0	0	0	0	0	0.266193	0	0	0	0	Inf	0.90749
5_17600	1	0	0	0	0	0	0.303516	0	0	0	0	0	Inf	0.907641
1_325	0	0	0	0	2	0	0	0	0	0	0.631417	0	-Inf	0.614954
9_23210	0	0	0	0	1	1	0	0	0	0	0.315709	0.235354	-Inf	0.615455
2_13398	0	0	0	0	1	0	0	0	0	0	0.315709	0	-Inf	1
5_16989	0	0	0	0	1	0	0	0	0	0	0.315709	0	-Inf	1
5_17115	0	0	0	0	0	2	0	0	0	0	0	0.470709	-Inf	0.615979
6_19846	0	0	0	0	0	3	0	0	0	0	0	0.706063	-Inf	0.353611
4_15718_star	0	0	0	0	0	2	0	0	0	0	0	0.470709	-Inf	0.615979
9_23467	0	0	0	0	1	0	0	0	0	0	0.315709	0	-Inf	1
4_16120_star	0	0	0	0	0	1	0	0	0	0	0	0.235354	-Inf	1
11_3125	0	0	0	0	0	1	0	0	0	0	0	0.235354	-Inf	1
GL895499.1_27247	0	0	0	2	0	0	0	0	0	0.663245	0	0	-Inf	0.612754
ssc-miR-490-5p	0	0	0	1	0	0	0	0	0	0.331622	0	0	-Inf	1
6_18586_star	0	0	0	0	1	1	0	0	0	0	0.315709	0.235354	-Inf	0.615455
ssc-miR-452	0	0	0	3	1	1	0	0	0	0.994867	0.315709	0.235354	-Inf	0.11983
14_6476	0	0	0	0	1	1	0	0	0	0	0.315709	0.235354	-Inf	0.615455
JH118655.1_26750	0	0	0	1	3	0	0	0	0	0.331622	0.947126	0	-Inf	0.204346
6_18156	0	0	0	0	1	0	0	0	0	0	0.315709	0	-Inf	1
2_12215	0	0	0	1	0	1	0	0	0	0.331622	0	0.235354	-Inf	0.614255
15_8113	0	0	0	0	1	1	0	0	0	0	0.315709	0.235354	-Inf	0.615455
15_8671_star	0	0	0	0	0	1	0	0	0	0	0	0.235354	-Inf	1
7_20135	0	0	0	0	0	1	0	0	0	0	0	0.235354	-Inf	1
14_6729	0	0	0	1	0	0	0	0	0	0.331622	0	0	-Inf	1
JH118582.1_24838	0	0	0	0	1	0	0	0	0	0	0.315709	0	-Inf	1
5_17029	0	0	0	0	1	0	0	0	0	0	0.315709	0	-Inf	1
3_15292	0	0	0	1	0	1	0	0	0	0.331622	0	0.235354	-Inf	0.614255
2_13808	0	0	0	0	1	0	0	0	0	0	0.315709	0	-Inf	1
7_20728	0	0	0	2	0	1	0	0	0	0.663245	0	0.235354	-Inf	0.350808
2_13790_star	0	0	0	0	1	0	0	0	0	0	0.315709	0	-Inf	1
1_15	0	0	0	2	0	0	0	0	0	0.663245	0	0	-Inf	0.612754
ssc-miR-7135-5p	0	0	0	1	1	0	0	0	0	0.331622	0.315709	0	-Inf	0.613803
3_15402	0	0	0	0	2	1	0	0	0	0	0.631417	0.235354	-Inf	0.352736
X_24171_star	0	0	0	0	1	1	0	0	0	0	0.315709	0.235354	-Inf	0.615455
JH118928.1_25324	0	0	0	1	0	0	0	0	0	0.331622	0	0	-Inf	1
4_15844_star	0	0	0	0	0	1	0	0	0	0	0	0.235354	-Inf	1
ssc-miR-7136-3p	0	0	0	0	0	1	0	0	0	0	0	0.235354	-Inf	1
14_6636_star	0	0	0	0	0	1	0	0	0	0	0	0.235354	-Inf	1
2_12824	0	0	0	1	0	0	0	0	0	0.331622	0	0	-Inf	1
ssc-miR-135	0	0	0	2	0	0	0	0	0	0.663245	0	0	-Inf	0.612754
13_6278_star	0	0	0	0	1	1	0	0	0	0	0.315709	0.235354	-Inf	0.615455
JH118718.1_24887	0	0	0	0	0	1	0	0	0	0	0	0.235354	-Inf	1
14_7352_star	0	0	0	1	1	0	0	0	0	0.331622	0.315709	0	-Inf	0.613803
8_22052	0	0	0	0	1	0	0	0	0	0	0.315709	0	-Inf	1
15_8742	0	0	0	0	1	0	0	0	0	0	0.315709	0	-Inf	1
4_15533	0	0	0	1	0	0	0	0	0	0.331622	0	0	-Inf	1
18_11258	0	0	0	0	1	0	0	0	0	0	0.315709	0	-Inf	1
16_10052_star	0	0	0	2	0	0	0	0	0	0.663245	0	0	-Inf	0.612754
X_24171	0	0	0	1	0	0	0	0	0	0.331622	0	0	-Inf	1
14_7290	0	0	0	1	1	0	0	0	0	0.331622	0.315709	0	-Inf	0.613803
2_12261_star	0	0	0	0	1	0	0	0	0	0	0.315709	0	-Inf	1
10_2748_star	0	0	0	0	0	1	0	0	0	0	0	0.235354	-Inf	1
12_3892	0	0	0	0	2	0	0	0	0	0	0.631417	0	-Inf	0.614954
6_19094	0	0	0	2	1	2	0	0	0	0.663245	0.315709	0.470709	-Inf	0.120464
ssc-miR-325	0	0	0	1	0	0	0	0	0	0.331622	0	0	-Inf	1
2_12894	0	0	0	0	0	1	0	0	0	0	0	0.235354	-Inf	1
GL895563.1_25985	0	0	0	0	0	1	0	0	0	0	0	0.235354	-Inf	1
2_11892	0	0	0	1	3	0	0	0	0	0.331622	0.947126	0	-Inf	0.204346
2_12896	0	0	0	1	0	0	0	0	0	0.331622	0	0	-Inf	1
7_21302_star	0	0	0	1	0	0	0	0	0	0.331622	0	0	-Inf	1
17_10579	0	0	0	0	1	0	0	0	0	0	0.315709	0	-Inf	1
ssc-miR-224	0	0	0	1	0	0	0	0	0	0.331622	0	0	-Inf	1
9_22604_star	0	0	0	0	0	1	0	0	0	0	0	0.235354	-Inf	1
9_23329	0	0	0	1	1	1	0	0	0	0.331622	0.315709	0.235354	-Inf	0.351735
7_20135_star	0	0	0	0	0	1	0	0	0	0	0	0.235354	-Inf	1
6_19497_star	0	0	0	0	2	0	0	0	0	0	0.631417	0	-Inf	0.614954
7_21149	0	0	0	1	1	0	0	0	0	0.331622	0.315709	0	-Inf	0.613803
15_8113_star	0	0	0	0	1	0	0	0	0	0	0.315709	0	-Inf	1
4_15823_star	0	0	0	0	1	0	0	0	0	0	0.315709	0	-Inf	1
9_22840	0	0	0	0	1	0	0	0	0	0	0.315709	0	-Inf	1
17_11104_star	0	0	0	1	0	0	0	0	0	0.331622	0	0	-Inf	1
GL895563.1_25985_star	0	0	0	0	1	0	0	0	0	0	0.315709	0	-Inf	1
14_6615	0	0	0	0	0	2	0	0	0	0	0	0.470709	-Inf	0.615979
17_10980	0	0	0	0	0	1	0	0	0	0	0	0.235354	-Inf	1
ssc-miR-676-5p	0	0	0	0	0	1	0	0	0	0	0	0.235354	-Inf	1
6_18155	0	0	0	0	1	0	0	0	0	0	0.315709	0	-Inf	1
7_21206_star	0	0	0	0	0	1	0	0	0	0	0	0.235354	-Inf	1
JH118654.1_24975_star	0	0	0	1	0	0	0	0	0	0.331622	0	0	-Inf	1
9_22523	0	0	0	1	2	1	0	0	0	0.331622	0.631417	0.235354	-Inf	0.204624
15_8748	0	0	0	2	2	2	0	0	0	0.663245	0.631417	0.470709	-Inf	0.0719826
1_672_star	0	0	0	0	1	0	0	0	0	0	0.315709	0	-Inf	1
6_18135	0	0	0	0	1	0	0	0	0	0	0.315709	0	-Inf	1
6_19267_star	0	0	0	1	1	0	0	0	0	0.331622	0.315709	0	-Inf	0.613803
15_8671	0	0	0	2	0	0	0	0	0	0.663245	0	0	-Inf	0.612754
ssc-miR-371-5p	0	0	0	1	0	1	0	0	0	0.331622	0	0.235354	-Inf	0.614255
GL896556.1_27632	0	0	0	2	0	0	0	0	0	0.663245	0	0	-Inf	0.612754
10_2765	0	0	0	1	1	0	0	0	0	0.331622	0.315709	0	-Inf	0.613803
2_11892_star	0	0	0	0	1	0	0	0	0	0	0.315709	0	-Inf	1
GL894231.1_27044_star	0	0	0	1	1	0	0	0	0	0.331622	0.315709	0	-Inf	0.613803
2_12761	0	0	0	0	4	0	0	0	0	0	1.26283	0	-Inf	0.205044
8_21547	0	0	0	0	0	2	0	0	0	0	0	0.470709	-Inf	0.615979
6_19715	0	0	0	1	1	0	0	0	0	0.331622	0.315709	0	-Inf	0.613803
1_2235	0	0	0	2	5	0	0	0	0	0.663245	1.57854	0	-Inf	0.0432303
1 TPM (Transcripts parts per million) is a standard procedure to normalize RNA-Seq data. Using this method, number of reads of a sequence are divided by the total clone count of the sample and multiplied by 106. Resulting normalized data is reported as reads per million for each sample.
2 The log 2 of the fold change (positive for up regulation in the treatment group and the p-values ared determined by the exact-test. A p-value cutoff of 0.5 was applied. If saline_TPM or LPS_TPM was zero, log 2 (FoldChange) was Inf or -Inf.
